# Supplementary material for: Promoter profiles in plasma CfDNA exhibits a potential utility of predicting the efficacy of neoadjuvant chemotherapy in breast cancer patients
Source: Breast Cancer Res. 2024 Jul 4;26:112. doi: 10.1186/s13058-024-01860-3 (PMC11225256; doi:10.1186/s13058-024-01860-3)
Supplement: Supplementary file 1 — Supplementary Material 1 [file 13058_2024_1860_MOESM1_ESM.xlsx]

## Sheet: Table S1
Table S1 The P-values and fold change values of genome-wide fragmentation profiles shown in 5-Mb bins in cfDNA of between pCR and non-pCR patients
Chromosome	Start	End	S-11	S-12	S-13	S-14	S-16	S-17	S-1801711J07BP1	S-1801788J07BP1	S-1801800J07BP1	S-1801900J07BP1	S-1801959J07BP1	S-1802153J07BP1	S-1802220J07BP1	S-1802497J07BP1	S-1803079J07BP1	S-1803090J07BP1	S-1803132J07BP1	S-1803133J07BP1	S-1803168J07BP1	S-1803266J07BP1	S-1803331J07BP1	S-1803362J07BP1	S-1803385J07BP1	S-1803484J07BP1	S-1803485J07BP1	S-1803568J07BP1	S-1803569J07BP1	S-1804041J07BP1	S-1804081J07BP1	S-1804126J07BP1	S-1804256J07BP1	S-18	S-1900001J07BP1	S-1900036J07BP1	S-1900309J07BP1	S-1900519J07BP1	S-1900617J07BP1	S-1900637J07BP1	S-1900752J07BP1	S-1900771J07BP1	S-1900928J07BP1	S-1901032J07BP1	S-1901053J07BP1	S-1901133J07BP1	S-1901145J07BP1	S-1901223J07BP1	S-1901241J07BP2
chr1	1	5000000	0.00166791	0.00158566	0.00166231	0.00161896	0.00169031	0.00167026	0.00166693	0.00163221	0.0016138	0.00160819	0.00168651	0.00160115	0.0015875	0.00168071	0.00160592	0.00161783	0.00164389	0.00162011	0.00165323	0.00170134	0.00161734	0.00158873	0.001562	0.00166292	0.00160732	0.00164164	0.00162114	0.00159839	0.00158773	0.00166255	0.00160913	0.00163607	0.00163653	0.00166535	0.00166189	0.0016708	0.00165153	0.00164757	0.00163705	0.00162709	0.0017009	0.0016765	0.00152307	0.00155184	0.0015339	0.00162837	0.00165458
chr1	5000000	10000000	0	0	0	0	0	0	0	0	0	0	0	0	0	0	0	0	0	0	0	0	0	0	0	0	0	0	0	0	0	0	0	0	0	0	0	0	0	0	0	0	0	0	0	0	0	0	0
chr1	10000000	15000000	0.00190522	0.00203951	0.00187246	0.00203111	0.00178136	0.00189485	0.00203725	0.00206256	0.0020158	0.00206774	0.0017973	0.00203451	0.00213621	0.00184228	0.00183163	0.00195601	0.00211893	0.00218339	0.00193364	0.00189143	0.00197029	0.00194153	0.00214281	0.0018834	0.0019593	0.00192192	0.00201294	0.00199912	0.00204888	0.00192423	0.00199508	0.00187865	0.00195975	0.00188846	0.0019744	0.00191309	0.00192268	0.00193229	0.00204302	0.00188257	0.00187539	0.00196917	0.00218947	0.00217525	0.00221502	0.00196548	0.00182772
chr1	15000000	20000000	0.00187079	0.00214485	0.00188051	0.0021105	0.00179219	0.00190217	0.00209802	0.00209435	0.00209246	0.00205229	0.00181156	0.00215362	0.00211534	0.00187649	0.00191526	0.00202982	0.00208666	0.00217359	0.0020077	0.00193587	0.00207664	0.00198306	0.00220429	0.00190094	0.00202834	0.00206405	0.00207253	0.00213562	0.00218926	0.00199339	0.00207597	0.00193267	0.00204176	0.00199483	0.00201621	0.00197494	0.00196781	0.00202802	0.00210166	0.00195245	0.00189989	0.00200449	0.00239661	0.00237307	0.00228865	0.00209934	0.0018294
chr1	20000000	25000000	0.00221426	0.00247732	0.00211165	0.00239413	0.00199974	0.00216927	0.00238086	0.00253418	0.00245533	0.00232169	0.00208978	0.00248608	0.00242905	0.00215324	0.00209105	0.00234629	0.00241837	0.00250188	0.00225722	0.00231484	0.00237932	0.0022382	0.00265035	0.00214575	0.00231386	0.00244704	0.00236641	0.00248479	0.00249204	0.00226673	0.00230401	0.00220292	0.00231993	0.00230193	0.00227217	0.00225411	0.00218797	0.00228363	0.00250742	0.00224003	0.0021608	0.00236604	0.00280115	0.00269306	0.00253091	0.0024261	0.00218367
chr1	25000000	30000000	0.00162861	0.00184974	0.00167784	0.00180626	0.00158722	0.00166094	0.00181081	0.00180248	0.00183546	0.00178435	0.00163091	0.00184227	0.00172909	0.00166877	0.00162832	0.00171604	0.00175361	0.00186807	0.00173399	0.00176049	0.00179433	0.00173923	0.0019331	0.00166216	0.00177184	0.00174552	0.0017605	0.00179181	0.00189097	0.00172238	0.00177778	0.00169034	0.00169995	0.00171797	0.00169847	0.00171375	0.00169772	0.00178201	0.00183392	0.00160653	0.00166679	0.00172071	0.00201865	0.00192291	0.00188089	0.00178737	0.00163421
chr1	30000000	35000000	0.00188718	0.0021401	0.00192057	0.00209233	0.0018375	0.0019655	0.00205043	0.00210477	0.00207918	0.00199472	0.00181687	0.00212532	0.0019913	0.00191008	0.00189254	0.00205391	0.00206138	0.00215192	0.00199478	0.00192134	0.00204434	0.00194433	0.00220366	0.0019073	0.00202518	0.00204654	0.00204455	0.00206457	0.00217351	0.00200248	0.00197564	0.00194319	0.00200711	0.00197106	0.00204153	0.00193251	0.00194249	0.00199523	0.00206818	0.00191457	0.00193786	0.00200825	0.00235377	0.00223079	0.0022019	0.00206039	0.00191294
chr1	35000000	40000000	0.00179097	0.00196249	0.00183212	0.00193204	0.00174542	0.0017971	0.00191794	0.00195461	0.00192817	0.00188326	0.00171837	0.00198239	0.0018481	0.00180376	0.00177894	0.00188106	0.00191173	0.00209768	0.00188148	0.00188938	0.00187975	0.00182591	0.00200385	0.0018208	0.00189436	0.00190194	0.00193285	0.0019288	0.00198725	0.0018566	0.00186687	0.00184949	0.00185809	0.00182902	0.00188254	0.00186408	0.00183288	0.00189858	0.00192478	0.00178174	0.00181358	0.00190167	0.00211212	0.00207834	0.0019994	0.0019168	0.00177589
chr1	40000000	45000000	0.00169204	0.0017726	0.00173744	0.00174951	0.00168773	0.00172474	0.00178299	0.00177393	0.00179321	0.00172466	0.00171671	0.00176145	0.00168632	0.00178112	0.00174875	0.00177657	0.00175831	0.00187961	0.00178109	0.0017463	0.00177658	0.00176303	0.00179087	0.00176445	0.00177138	0.00174896	0.00180439	0.0017572	0.00177354	0.00181287	0.00174144	0.00177675	0.00172143	0.0017482	0.00177732	0.00176626	0.00176887	0.0017342	0.00180613	0.00171302	0.00172529	0.00174288	0.00183581	0.0018484	0.00183417	0.0017499	0.00171362
chr1	45000000	50000000	0.00188282	0.00193857	0.00186815	0.0020031	0.00182228	0.00193869	0.00197659	0.00193106	0.00195392	0.00189013	0.00183343	0.00197074	0.00184431	0.00182124	0.00182896	0.00194335	0.00198904	0.00197307	0.00191617	0.00187331	0.00189544	0.00179313	0.00194931	0.00186334	0.00190056	0.00193954	0.00193563	0.00190357	0.00193033	0.00182208	0.00187943	0.00188395	0.00188004	0.00190592	0.00196755	0.00187867	0.00187004	0.00187049	0.00193436	0.00186872	0.00190994	0.00193436	0.00194807	0.00196954	0.001962	0.00192444	0.00181882
chr1	50000000	55000000	0.00159081	0.00149214	0.00158795	0.00143431	0.00164053	0.00159077	0.00149099	0.00151165	0.00152351	0.00145012	0.0016307	0.00148776	0.00147588	0.00165363	0.00165018	0.00155884	0.00151924	0.00148095	0.00157891	0.00156562	0.0015227	0.0015794	0.00145567	0.00157193	0.00152085	0.00154452	0.00152973	0.00152637	0.00148436	0.00158419	0.00150929	0.0015785	0.00152298	0.00158112	0.00154552	0.00158634	0.00159444	0.00154285	0.00152892	0.00156844	0.00160852	0.0015822	0.00136874	0.00136407	0.00140988	0.00152003	0.00163717
chr1	55000000	60000000	0.00150219	0.00134886	0.00147191	0.00127544	0.00158679	0.00145993	0.00136744	0.00137244	0.00137111	0.00134341	0.00160998	0.00133776	0.00132956	0.00158866	0.001572	0.00142428	0.00133463	0.0012828	0.00145282	0.00146289	0.0014308	0.00150987	0.00131091	0.00153213	0.00145427	0.00143924	0.00143533	0.00141144	0.00130507	0.00149813	0.00145038	0.00146624	0.00144131	0.00144073	0.00142973	0.00147928	0.00154719	0.001479	0.0014109	0.00147821	0.00152894	0.00143655	0.00122196	0.00119562	0.00124374	0.00138888	0.00157091
chr1	60000000	65000000	0.00167156	0.00169118	0.00167506	0.00168038	0.00170235	0.00171086	0.00166481	0.00170609	0.00165432	0.00163618	0.00165683	0.00167355	0.00164184	0.00166815	0.00168912	0.00172726	0.00171354	0.00163814	0.00170361	0.00167143	0.00170208	0.0017033	0.00166696	0.00170349	0.00171462	0.00167666	0.00168959	0.00165689	0.00169301	0.00173182	0.00166732	0.00166847	0.0016482	0.00170052	0.00169638	0.00169567	0.00167568	0.00167331	0.00167863	0.0016635	0.00171326	0.0016899	0.00164837	0.00163504	0.00164257	0.00166707	0.00168423
chr1	65000000	70000000	0.0014553	0.00131771	0.00143798	0.00125798	0.00154544	0.00135895	0.00131303	0.00129845	0.00129445	0.00132559	0.00163091	0.00129126	0.00130424	0.00151815	0.00150415	0.00139824	0.00129497	0.00127063	0.00138737	0.00141331	0.00137119	0.0014219	0.00124817	0.00149091	0.0014036	0.00138015	0.0013908	0.00137366	0.0012449	0.00142921	0.00140957	0.0013819	0.00135686	0.00136041	0.00136458	0.0014839	0.00140734	0.00139114	0.00136257	0.00143393	0.00147343	0.00136955	0.00119063	0.00112077	0.0012024	0.00135326	0.00152708
chr1	70000000	75000000	0.00149639	0.00140678	0.00146913	0.00136995	0.00155077	0.00141458	0.00139101	0.00142193	0.00140448	0.00137286	0.00158947	0.00137458	0.00135042	0.00154362	0.00153658	0.0014247	0.00139111	0.00133546	0.00143054	0.00145109	0.00143751	0.0015024	0.00133155	0.00152665	0.00148293	0.00143322	0.00148829	0.00145446	0.00131778	0.00153113	0.00148092	0.00143873	0.00144003	0.00145401	0.00141824	0.00150096	0.00151449	0.00146899	0.00143143	0.0014823	0.00148932	0.00145872	0.00130353	0.00128362	0.00131867	0.00141846	0.00155402
chr1	75000000	80000000	0.00174072	0.0017371	0.00171799	0.00178707	0.00173717	0.00174509	0.00175149	0.00173152	0.00175234	0.0016997	0.00173462	0.00176634	0.00178466	0.00174912	0.00172613	0.00177843	0.00178883	0.00175611	0.00175893	0.00174015	0.00174064	0.00173818	0.00173749	0.00170722	0.00172984	0.00173725	0.00173978	0.00171101	0.00173125	0.00174243	0.00170728	0.00173367	0.00177342	0.00175996	0.00181007	0.00168807	0.0017684	0.00174473	0.00175054	0.00169288	0.0017573	0.00176955	0.00171319	0.00174258	0.00174283	0.00171909	0.00171569
chr1	80000000	85000000	0	0	0	0	0	0	0	0	0	0	0	0	0	0	0	0	0	0	0	0	0	0	0	0	0	0	0	0	0	0	0	0	0	0	0	0	0	0	0	0	0	0	0	0	0	0	0
chr1	85000000	90000000	0.00148823	0.00148472	0.00155585	0.00156993	0.00157054	0.00141334	0.00155701	0.00151551	0.00151047	0.00151139	0.00156333	0.00155631	0.00155393	0.00149095	0.00152293	0.00159724	0.00155649	0.00146102	0.00150878	0.00161485	0.0015045	0.00151092	0.00144272	0.00157752	0.00148434	0.0015486	0.00148829	0.00155367	0.00151293	0.00143388	0.00153947	0.00155497	0.00158131	0.00157252	0.00143496	0.00142801	0.0015391	0.00169456	0.00147807	0.00146237	0.00152883	0.00144031	0.00154199	0.00147824	0.00160228	0.0015803	0.00150774
chr1	90000000	95000000	0.00166877	0.0017803	0.00169135	0.00178768	0.00161989	0.00171096	0.00173206	0.00176361	0.00171308	0.001855	0.00163174	0.00178319	0.00190083	0.00165437	0.00166714	0.00174713	0.00199119	0.00181999	0.00171627	0.00175878	0.00172483	0.00170493	0.00177697	0.00168639	0.00167683	0.00171501	0.00175056	0.00168968	0.00181673	0.00169812	0.00173311	0.00168479	0.00171566	0.00167016	0.00172216	0.00169957	0.00168927	0.001734	0.00170306	0.00160443	0.00166459	0.00168564	0.00184911	0.00183183	0.00180674	0.00172759	0.00162751
chr1	95000000	100000000	0.00171781	0.00178771	0.00177606	0.0017957	0.00169383	0.00172845	0.00179506	0.00181644	0.00182727	0.0018237	0.00168713	0.00182927	0.00196684	0.00173362	0.00172987	0.00179376	0.00191496	0.00186933	0.00176463	0.00174613	0.00181343	0.00178275	0.0018533	0.00175085	0.0017743	0.00177958	0.00178559	0.00178291	0.00185205	0.00176832	0.00176812	0.00173798	0.00173229	0.00174782	0.00174817	0.00175228	0.00171671	0.00175954	0.00181339	0.00168427	0.00175277	0.00177994	0.00191547	0.00189709	0.00193063	0.00176445	0.00170022
chr1	100000000	105000000	0.00172146	0.00173137	0.00174032	0.00173083	0.00172728	0.00172912	0.00176825	0.00173871	0.00169981	0.0018274	0.001762	0.0017421	0.00176399	0.00171861	0.00171995	0.00174435	0.00189896	0.00176117	0.0017564	0.00178493	0.00170481	0.00167518	0.00175213	0.00168737	0.00172562	0.00174552	0.00179243	0.00170516	0.001729	0.00171946	0.00170776	0.00173267	0.00173703	0.00171278	0.00172982	0.00170749	0.00172186	0.00172429	0.00172759	0.00169466	0.00172959	0.00169641	0.00169862	0.00172475	0.00176764	0.00172722	0.0017251
chr1	105000000	110000000	0.0017488	0.00174208	0.00175737	0.00179164	0.00170793	0.0017913	0.00173898	0.00171266	0.00169865	0.00176652	0.00173149	0.00172317	0.00174056	0.00173128	0.00171493	0.00178656	0.00211046	0.00176401	0.00173842	0.00174117	0.00171493	0.00167787	0.00172465	0.00175206	0.00169953	0.00172189	0.00171522	0.00173173	0.00173991	0.00170092	0.00168011	0.0017422	0.00173195	0.00174301	0.00175514	0.00169115	0.00171823	0.00173206	0.00172106	0.00175142	0.00173666	0.00172847	0.00173084	0.00175446	0.00176186	0.00172735	0.00169519
chr1	110000000	115000000	0.00174107	0.00176165	0.0017567	0.00178413	0.00170011	0.0017624	0.00175697	0.0017858	0.00173456	0.00181274	0.00172795	0.00173294	0.00180676	0.00169104	0.00171461	0.00180684	0.00209163	0.00178995	0.00175754	0.00169724	0.0017585	0.00172383	0.00176329	0.00168978	0.00170011	0.00174746	0.00174063	0.00172965	0.00174486	0.00172984	0.00166695	0.00172961	0.00170214	0.00172796	0.00180032	0.00173728	0.00172679	0.00174707	0.00176654	0.00173967	0.00176215	0.00173323	0.00173212	0.00181092	0.001849	0.00171946	0.00171221
chr1	115000000	120000000	0.00137376	0.00118347	0.00133966	0.00107383	0.00150649	0.00130171	0.00115295	0.00119196	0.00119505	0.00120185	0.00155833	0.00113678	0.00127313	0.00146142	0.0013946	0.00121334	0.00123796	0.00113937	0.00128496	0.00134699	0.00127963	0.00140697	0.00112773	0.0014373	0.00131116	0.00126295	0.00131957	0.00127189	0.00111634	0.00142851	0.00130527	0.00127693	0.00120946	0.0013016	0.00125123	0.00140766	0.00142504	0.00127754	0.00123465	0.00134496	0.00139275	0.00127413	0.00101035	0.00102226	0.00111631	0.0012247	0.001463
chr1	120000000	125000000	0.00172396	0.00184192	0.00175038	0.00187336	0.00169332	0.00179226	0.00186868	0.00186469	0.00183442	0.00190096	0.00169796	0.0018661	0.00193895	0.0017303	0.00166874	0.00178316	0.00206703	0.00184102	0.00178172	0.00175639	0.00175941	0.00174226	0.00186762	0.00173287	0.00178296	0.00179107	0.00182873	0.0018107	0.00181797	0.00173497	0.00174422	0.0017519	0.00180103	0.00174263	0.00180136	0.00178599	0.0017432	0.00177936	0.0018275	0.00173694	0.00178621	0.00176667	0.00187302	0.00193251	0.00192827	0.00179144	0.00173206
chr1	125000000	130000000	0.00157843	0.00146527	0.00155451	0.00143289	0.00165781	0.0015282	0.00151657	0.0014954	0.0014771	0.00154586	0.0016862	0.00145239	0.0015087	0.0015894	0.00160976	0.00155544	0.00168638	0.00140599	0.00151511	0.00157553	0.00151611	0.00154102	0.00143914	0.00154562	0.00150938	0.00155097	0.00150559	0.00153721	0.00142464	0.00155072	0.00151786	0.00153185	0.00154123	0.00152307	0.00152554	0.00156744	0.00158213	0.00153539	0.00148996	0.00158061	0.00160123	0.00154025	0.00133946	0.00136579	0.0014154	0.00148157	0.00161281
chr1	130000000	135000000	0.00174358	0.00187829	0.00174108	0.00188036	0.00173399	0.00174985	0.00186376	0.00189959	0.00188499	0.00192644	0.00173389	0.00193038	0.00195394	0.00179835	0.00176859	0.00183196	0.00205829	0.00191899	0.0018359	0.00185091	0.00191444	0.00184481	0.00195384	0.00180994	0.00183293	0.00185972	0.00184475	0.0019093	0.00195024	0.00181683	0.00191106	0.00177816	0.00181304	0.00180309	0.00180763	0.00182667	0.00182878	0.00182186	0.00186751	0.00179842	0.00178952	0.00179184	0.00204179	0.0019612	0.00205413	0.0018384	0.00178311
chr1	135000000	140000000	0.00185046	0.00193458	0.00183653	0.00197416	0.00179787	0.00188449	0.00188744	0.00189042	0.00188615	0.00193661	0.00178105	0.00191218	0.00204052	0.00176857	0.00175899	0.00186789	0.00218091	0.00197971	0.00181198	0.00185279	0.00190102	0.00178951	0.00193184	0.00183406	0.00181994	0.00184113	0.00190295	0.00189833	0.00195913	0.00186476	0.00182945	0.00180923	0.00186156	0.00182965	0.00188788	0.00184856	0.00184648	0.00184209	0.00193026	0.00187491	0.00184912	0.00189266	0.00198771	0.00197274	0.00195334	0.00184691	0.00181986
chr1	140000000	145000000	0.00166526	0.00167253	0.00166346	0.0016351	0.00165919	0.00171932	0.00162359	0.0016543	0.00166956	0.00171766	0.00164923	0.00165212	0.00166252	0.00164896	0.00170331	0.00167548	0.00198353	0.00160461	0.00165804	0.00165622	0.00164759	0.00161848	0.00163853	0.00162532	0.00160557	0.00167118	0.00161228	0.00162837	0.00165398	0.00162874	0.00161082	0.00164436	0.00163895	0.00164904	0.00162345	0.00161943	0.00165258	0.00163664	0.0016421	0.00166339	0.00163269	0.00162616	0.00159991	0.00166132	0.00166356	0.00162812	0.00163705
chr1	145000000	150000000	0.00185146	0.00214468	0.00181113	0.00204583	0.00172281	0.00181641	0.00220671	0.00227618	0.0021966	0.00215834	0.00175117	0.00224526	0.00222886	0.00181287	0.00190267	0.00206956	0.00215201	0.00228602	0.00197276	0.00206886	0.00231482	0.00213099	0.00240727	0.00193953	0.00215917	0.00217277	0.00226015	0.00238278	0.00234864	0.00205985	0.00228772	0.00184154	0.00217264	0.00199749	0.00203584	0.00198974	0.00198809	0.00204406	0.00215009	0.00197511	0.00194106	0.00205846	0.002677	0.00244576	0.00245913	0.00230494	0.00194865
chr1	150000000	155000000	0.00173306	0.00198039	0.00180145	0.00199579	0.00166675	0.00184512	0.00190364	0.00194242	0.00199109	0.00191297	0.00166485	0.00192581	0.00193402	0.00173067	0.00170821	0.0018787	0.00194803	0.00204028	0.0018378	0.00180869	0.00190853	0.00180585	0.00202995	0.00180293	0.00185516	0.00184092	0.0019337	0.00193501	0.00198837	0.00178465	0.00187472	0.00178959	0.00185624	0.0017544	0.00186291	0.00179482	0.00181987	0.00186262	0.00194163	0.00180514	0.00175707	0.00183981	0.0021171	0.00210394	0.00209573	0.00194108	0.00175372
chr1	155000000	160000000	0.00185926	0.0020954	0.00186307	0.00206421	0.00182418	0.00188734	0.00205143	0.00204308	0.0020748	0.001979	0.00180198	0.00207737	0.00193459	0.00185274	0.00185926	0.00198947	0.00203126	0.00215603	0.00192946	0.00199194	0.00202227	0.00194713	0.00214965	0.00189425	0.0020184	0.00199949	0.00203825	0.00206018	0.00210793	0.00196528	0.00199436	0.00189862	0.00194357	0.00193615	0.00197347	0.00196354	0.00190732	0.00196662	0.00204207	0.00188268	0.00189934	0.00197393	0.0022956	0.00220291	0.00215885	0.00206803	0.0018682
chr1	160000000	165000000	0.00181051	0.00202585	0.00181621	0.00199975	0.00176812	0.00185301	0.00195034	0.0019842	0.00191767	0.00188062	0.00171889	0.00197511	0.0018189	0.00180032	0.00178928	0.00191638	0.00201755	0.00203395	0.00190161	0.00185638	0.0019348	0.00186465	0.00202353	0.00184886	0.00188125	0.00190269	0.00196542	0.00192148	0.00199006	0.00191152	0.00189971	0.00184676	0.00185486	0.00186975	0.00187406	0.00186839	0.00186653	0.00187151	0.00193742	0.00181123	0.00181999	0.00191094	0.00210521	0.00211708	0.00205216	0.00195501	0.00179175
chr1	165000000	170000000	0.00176334	0.00188396	0.00179043	0.0018693	0.00176906	0.00183913	0.0018851	0.00190772	0.00185405	0.00183559	0.0017367	0.00190656	0.001751	0.00177915	0.00178598	0.00187303	0.0018601	0.00192658	0.00187717	0.00181331	0.00184176	0.00180771	0.00192341	0.00177848	0.0018025	0.00185478	0.0018393	0.00184617	0.00190694	0.00184832	0.00180844	0.0018132	0.00179282	0.0018165	0.00188068	0.0018277	0.00179595	0.00182176	0.00187414	0.00177618	0.00183312	0.00181789	0.00198758	0.00200086	0.00190412	0.00187033	0.00177551
chr1	170000000	175000000	0.0017604	0.00171677	0.00177271	0.00173367	0.00172633	0.0017604	0.00167799	0.0016963	0.00166783	0.00165322	0.00177668	0.00174179	0.0016334	0.00175958	0.00173723	0.00173405	0.0017165	0.00177097	0.00171488	0.00175656	0.00171937	0.00171392	0.00170012	0.00172531	0.00171041	0.00174488	0.00174779	0.00169784	0.00172326	0.00172366	0.00168011	0.001763	0.00171069	0.00168939	0.00174794	0.00171591	0.00174683	0.00169181	0.00171853	0.00172215	0.00178213	0.00174626	0.00168788	0.00171104	0.00166711	0.00171058	0.00174315
chr1	175000000	180000000	0.00143132	0.00129489	0.00140176	0.00119483	0.00156779	0.00138738	0.00129293	0.00128262	0.00130254	0.00126352	0.00161435	0.00125693	0.00126194	0.00156922	0.00157488	0.0013479	0.00125006	0.00125023	0.00139725	0.00140237	0.00133389	0.00146437	0.00121721	0.00150527	0.00141858	0.00140884	0.00137894	0.0013962	0.00124726	0.00147656	0.00139991	0.0013703	0.00134173	0.00137875	0.00138363	0.00146818	0.00149971	0.00138542	0.00136815	0.00144054	0.00146029	0.00135603	0.00112683	0.00111722	0.00115646	0.00133304	0.00155802
chr1	180000000	185000000	0.00165545	0.00156418	0.00163337	0.00154841	0.00164534	0.00161777	0.0015522	0.00161637	0.00159682	0.00152116	0.00166235	0.00157046	0.00157612	0.00168538	0.00163685	0.00159209	0.00156805	0.00155622	0.00164069	0.00163895	0.00160608	0.00161242	0.00155473	0.00164747	0.00160463	0.00162617	0.00162968	0.0016068	0.00157884	0.00167083	0.00159681	0.00160451	0.00161481	0.00161375	0.00162995	0.00164203	0.00165493	0.00160395	0.00162578	0.00165154	0.00168236	0.00163555	0.00146297	0.00148373	0.00153115	0.00159941	0.00165277
chr1	185000000	190000000	0.00145902	0.0014578	0.00158297	0.00144517	0.0016456	0.0015515	0.00148752	0.00144111	0.00143888	0.00143704	0.00167037	0.00146425	0.00142657	0.0016508	0.00160485	0.00150479	0.00146855	0.00143398	0.00154435	0.00157006	0.00148403	0.00157275	0.00143545	0.00157061	0.00154682	0.00153389	0.00153357	0.00148091	0.00142025	0.00155795	0.00152619	0.00155497	0.00156514	0.00152357	0.00156015	0.0015998	0.0016139	0.00151997	0.00150776	0.00156697	0.00163004	0.00152722	0.00135915	0.00133859	0.00137301	0.00147873	0.00163318
chr1	190000000	195000000	0.00172797	0.00183074	0.00173907	0.00181935	0.00171369	0.00176582	0.00182031	0.00180925	0.00184204	0.0017409	0.00171639	0.00183374	0.00185417	0.00171381	0.00173957	0.00182383	0.00184248	0.0018687	0.00180236	0.00175758	0.00180377	0.0017579	0.00184972	0.00177431	0.00179431	0.00180654	0.00177534	0.00182496	0.00188512	0.00179188	0.00176317	0.0017857	0.00177284	0.00179651	0.00179985	0.00176903	0.00176758	0.0017954	0.0018056	0.00173337	0.00178941	0.00177206	0.00190575	0.00185183	0.0018721	0.00177147	0.00170241
chr1	195000000	200000000	0.00504647	0.00377302	0.00573305	0.00552313	0.00482142	0.00446471	0.00589055	0.00453641	0.00520298	0.00479181	0.00356742	0.00556479	0.00412922	0.0041107	0.00423885	0.00439896	0.00529416	0.0046149	0.00426656	0.00417738	0.00438407	0.0041844	0.00449628	0.00430181	0.00442399	0.00432674	0.00405439	0.00415205	0.00472775	0.00397266	0.00446883	0.00403368	0.00470581	0.00512014	0.0046743	0.00372579	0.00405813	0.00468413	0.00392337	0.00402838	0.0039766	0.00422889	0.0040818	0.00490888	0.00435957	0.00440539	0.00403692
chr1	200000000	205000000	0	0	0	0	0	0	0	0	0	0	0	0	0	0	0	0	0	0	0	0	0	0	0	0	0	0	0	0	0	0	0	0	0	0	0	0	0	0	0	0	0	0	0	0	0	0	0
chr1	205000000	210000000	0.00192971	0.00196533	0.00191875	0.00199447	0.00182314	0.00193992	0.00193503	0.00197931	0.00186641	0.00197874	0.00187945	0.00191676	0.00215565	0.00192325	0.00176656	0.00195158	0.00206501	0.00198113	0.00194187	0.00195108	0.00192092	0.00191749	0.00190478	0.00188658	0.00181034	0.00197617	0.00194086	0.00194793	0.00191504	0.00191514	0.00191106	0.00185637	0.00194681	0.00196916	0.00187232	0.0018574	0.0019133	0.00193454	0.00184319	0.00193199	0.00195574	0.00193198	0.00200817	0.00198668	0.00191882	0.0019184	0.00191087
chr1	210000000	215000000	0.00177028	0.0017748	0.00179906	0.00179123	0.00169968	0.00175888	0.00176669	0.00184489	0.00173641	0.00181195	0.00172327	0.0017886	0.00192729	0.00175626	0.00171344	0.00177307	0.00184894	0.00178157	0.0017864	0.001781	0.00175872	0.00175486	0.00178287	0.00173978	0.00174692	0.00177775	0.0017196	0.00174647	0.00179907	0.00177334	0.00175182	0.00177526	0.00178751	0.00176287	0.00177837	0.00176729	0.00173335	0.00174605	0.00175602	0.00173862	0.00179107	0.00175577	0.00181587	0.00174326	0.00187683	0.00174091	0.0017269
chr1	215000000	220000000	0.00159289	0.00154032	0.00163184	0.00149207	0.00165781	0.00157128	0.00153221	0.0015178	0.00148553	0.00163975	0.00166142	0.00152053	0.0016041	0.001654	0.00165072	0.00159291	0.00172201	0.00153487	0.00159259	0.00162357	0.00156945	0.00158173	0.00147872	0.00161074	0.00154168	0.00156364	0.00161292	0.00154087	0.00151597	0.00161719	0.00153875	0.00161147	0.00155405	0.00161223	0.00157862	0.00159867	0.00160065	0.00156134	0.00156314	0.00158575	0.00163721	0.00160437	0.0014608	0.00147367	0.00153023	0.00154197	0.00161964
chr1	220000000	225000000	0.00140204	0.00126159	0.00138825	0.00117433	0.00150976	0.00132662	0.0012421	0.0012599	0.00126871	0.00129917	0.00155354	0.00120783	0.00130281	0.00152344	0.00150447	0.00131084	0.00132872	0.00118318	0.00133939	0.00134682	0.00129339	0.0014415	0.00116552	0.00145078	0.00136451	0.00131204	0.00135556	0.00130309	0.00117449	0.00144484	0.00135488	0.00133501	0.0012961	0.00134511	0.00132126	0.00144753	0.00144169	0.0012758	0.00130783	0.00136144	0.00140544	0.00133198	0.00108489	0.00110568	0.00115896	0.00125182	0.00145565
chr1	225000000	230000000	0.0014359	0.00129368	0.00139611	0.00120336	0.00156005	0.0013561	0.00123417	0.00125604	0.00127286	0.00131964	0.00157843	0.00124434	0.00135469	0.00157869	0.00154575	0.00132473	0.00135547	0.00124912	0.00136357	0.00140819	0.00133764	0.00146519	0.00117416	0.00148959	0.00139283	0.00137682	0.00139507	0.00134319	0.00123702	0.0015218	0.0013649	0.00136433	0.00131736	0.00136168	0.00131871	0.00148637	0.00146466	0.00135978	0.00135183	0.00139081	0.00142486	0.00135578	0.00110893	0.00112477	0.00118455	0.00128966	0.00151689
chr1	230000000	235000000	0.00171272	0.00176698	0.00176351	0.00177164	0.00171653	0.00177134	0.00172792	0.00175048	0.00169554	0.00181261	0.00166693	0.00174428	0.00183568	0.00169449	0.00170192	0.00177719	0.00198783	0.00176259	0.00173868	0.00174168	0.00170378	0.00169455	0.00176518	0.00168025	0.0017021	0.00173521	0.00170902	0.00171478	0.00174182	0.00171211	0.00172285	0.00172671	0.00175909	0.00176312	0.00170869	0.0016968	0.00170827	0.00171122	0.00174328	0.00170631	0.001751	0.00173311	0.00174222	0.00180738	0.00180543	0.00171021	0.00171092
chr1	235000000	240000000	0.00175489	0.0017576	0.00175162	0.00179682	0.00171679	0.0017701	0.00172669	0.00176059	0.0017685	0.00179201	0.0017241	0.00177299	0.00181169	0.00169732	0.00171035	0.00175845	0.00194333	0.00182458	0.00176944	0.00181519	0.00174394	0.0017054	0.00175465	0.0017127	0.00172609	0.001777	0.00178655	0.00174525	0.00175082	0.00173357	0.00169315	0.00176639	0.00172213	0.00172758	0.00176803	0.00174756	0.00170287	0.00172756	0.00173148	0.0017189	0.00177131	0.00176742	0.00176753	0.00180075	0.00180648	0.00172846	0.00173193
chr1	240000000	245000000	0.00161751	0.00159609	0.00159083	0.00156749	0.00161878	0.00159752	0.00157678	0.00160356	0.00154914	0.00162839	0.00164934	0.00158336	0.00173136	0.00164305	0.0016296	0.00159837	0.00184773	0.00158231	0.00163436	0.00162288	0.00156092	0.0016193	0.00154652	0.00162543	0.00159843	0.00161113	0.00160459	0.00156244	0.00156636	0.00160238	0.00159247	0.00161238	0.00161135	0.00158567	0.00160951	0.00157473	0.00162961	0.00161273	0.00159125	0.00160758	0.00166172	0.00158683	0.00154595	0.00157595	0.00159611	0.00156415	0.00162222
chr1	245000000	249250621	0.00137254	0.00139004	0.00135509	0.00136487	0.00134958	0.00136685	0.00137883	0.00139442	0.00140032	0.00140667	0.0013708	0.00138727	0.001426	0.00136285	0.00137466	0.00140256	0.00165155	0.00141042	0.00136914	0.00139058	0.00140236	0.00139706	0.00139787	0.00134882	0.00137072	0.00136748	0.00137126	0.00137024	0.00138347	0.00134548	0.00136092	0.00137776	0.00134462	0.00137584	0.00134786	0.0013568	0.00137334	0.00137357	0.001389	0.00136773	0.00138414	0.00137557	0.00139367	0.00139733	0.00142931	0.00135893	0.00137172
chr2	1	5000000	0.00147226	0.00137585	0.00149596	0.00133218	0.00158421	0.00144529	0.00137168	0.00140359	0.00138174	0.00141116	0.00156687	0.00136917	0.00132946	0.00152565	0.00155237	0.00141934	0.00134754	0.00132866	0.0014232	0.00149622	0.00140816	0.00153554	0.00133418	0.00155121	0.00143765	0.00142893	0.0014144	0.00138499	0.00132093	0.00151096	0.00144446	0.00146938	0.00144546	0.00145287	0.00139884	0.0014912	0.00153524	0.00145326	0.00141595	0.00147999	0.00152817	0.00142942	0.00125737	0.00123825	0.00126395	0.00141193	0.0015633
chr2	5000000	10000000	0.00192605	0.00214682	0.00188722	0.00218491	0.00185289	0.00193365	0.00220224	0.00213967	0.00218667	0.0022175	0.00178199	0.00216725	0.00202146	0.00184597	0.00190715	0.0020709	0.00226226	0.0022506	0.00202251	0.00203313	0.00215831	0.00200278	0.00229978	0.00188493	0.00208638	0.00211422	0.0021256	0.00230125	0.00227373	0.00198662	0.00214876	0.00193457	0.00208855	0.00202215	0.00208369	0.00194627	0.00202525	0.00207961	0.00215672	0.0020687	0.00198223	0.00205796	0.0024411	0.00235604	0.00226056	0.00218821	0.00197856
chr2	10000000	15000000	0.00170499	0.00173693	0.00169949	0.00175824	0.00170673	0.00168224	0.00170066	0.00172589	0.00169554	0.00179029	0.00168203	0.00173575	0.00185816	0.00172648	0.00172293	0.00171624	0.00197035	0.00172938	0.00170551	0.00174921	0.00170105	0.00168685	0.00176529	0.00170656	0.0017248	0.00170352	0.00173626	0.00171101	0.00173462	0.00170139	0.00169713	0.00171702	0.00170538	0.00171114	0.00170044	0.00172721	0.00174121	0.00171387	0.00169895	0.00169487	0.00172043	0.00171244	0.00171332	0.00173126	0.00175451	0.00171884	0.00170009
chr2	15000000	20000000	0.00156798	0.00157286	0.00158546	0.00154425	0.00159462	0.00159952	0.00154684	0.00152582	0.00151093	0.0016478	0.00159967	0.00153561	0.00164848	0.00158534	0.00158437	0.00156419	0.00165532	0.00155306	0.0015736	0.00155622	0.00151895	0.00157065	0.00155158	0.00155077	0.00153196	0.0015558	0.00155258	0.00154806	0.00153295	0.00160471	0.00152679	0.00158869	0.00157276	0.00153812	0.0015533	0.00154843	0.00157673	0.00157524	0.00155987	0.00158019	0.0015838	0.00156141	0.00152307	0.00155401	0.00154099	0.00154394	0.00159257
chr2	20000000	25000000	0.00163205	0.00167438	0.00169605	0.00161673	0.00168696	0.00166056	0.00165397	0.0016319	0.00160467	0.0016556	0.00166954	0.00165118	0.00167456	0.0016967	0.00166362	0.00166096	0.00173707	0.0017055	0.00167032	0.00163673	0.00162894	0.00164718	0.00160832	0.00165273	0.00163482	0.0016671	0.00166001	0.00161643	0.0016416	0.00165159	0.00163388	0.00165496	0.00161678	0.00166143	0.00164261	0.00166803	0.00164168	0.00166085	0.00164399	0.00164954	0.00167805	0.00163229	0.00162254	0.00165104	0.0015986	0.00163084	0.00167817
chr2	25000000	30000000	0.00169834	0.00170299	0.00170304	0.00170129	0.0017112	0.00170753	0.00167452	0.00171828	0.00169392	0.00182053	0.0016786	0.0017343	0.0017418	0.00174962	0.00170267	0.0016971	0.00179475	0.00177429	0.00170817	0.00170288	0.00172767	0.00170902	0.00171928	0.00170711	0.00174575	0.00170287	0.00173807	0.00169833	0.0017137	0.00174582	0.00168494	0.00174079	0.00169798	0.0017014	0.00173737	0.00169659	0.00172222	0.001687	0.00173043	0.00173726	0.00171679	0.00171232	0.00170949	0.00171915	0.0017158	0.00173105	0.0017193
chr2	30000000	35000000	0.00941587	0.00720477	0.00858861	0.00889638	0.00618829	0.00770207	0.0059511	0.00748219	0.00671749	0.00663651	0.00625863	0.00735068	0.00697278	0.00556917	0.00570194	0.00680702	0.00705463	0.00840479	0.00740464	0.0064729	0.00822159	0.00801087	0.00747005	0.00785197	0.00774067	0.00660329	0.00639731	0.00561674	0.00737119	0.00546438	0.00722242	0.0110124	0.00810848	0.00733138	0.00727548	0.00721751	0.00506911	0.00619113	0.00475511	0.00734206	0.00673384	0.00789159	0.00790455	0.00786891	0.00785128	0.00805594	0.00607968
chr2	35000000	40000000	0.00157077	0.00152213	0.00158297	0.00150029	0.00155756	0.0015922	0.00153835	0.00155812	0.00156935	0.00154203	0.00156448	0.00153447	0.00153032	0.00159149	0.00159525	0.00156697	0.00156819	0.00154721	0.00155942	0.00158511	0.00154955	0.00161615	0.00151904	0.00157368	0.00158766	0.00158696	0.00158974	0.00156061	0.00151405	0.00161393	0.00153078	0.00153558	0.00151882	0.00157517	0.00156515	0.00156579	0.00158998	0.00150659	0.00157914	0.00159163	0.0015977	0.0015698	0.00152358	0.00145973	0.00151251	0.0015485	0.00161913
chr2	40000000	45000000	0.00139695	0.00120177	0.00137761	0.0011124	0.00152386	0.00130751	0.00120389	0.00120905	0.00122103	0.0012589	0.00157114	0.00117412	0.00118219	0.00146425	0.00144228	0.00126842	0.00118135	0.00110537	0.0013418	0.0013728	0.00124972	0.00144139	0.00113784	0.00146251	0.00135632	0.00131527	0.00134093	0.00128676	0.00114749	0.0014116	0.00134848	0.00129938	0.00124285	0.00128415	0.00127702	0.00142585	0.00144509	0.00131115	0.00125792	0.00138011	0.00138116	0.00130356	0.00103042	0.001037	0.00107523	0.00124972	0.00148969
chr2	45000000	50000000	0.001772	0.00183271	0.00178718	0.0018694	0.00175428	0.00180262	0.00185404	0.00185249	0.00183258	0.00183678	0.00174201	0.00184019	0.00182696	0.0017415	0.0017624	0.00177029	0.00155945	0.00191788	0.00188692	0.00180664	0.00180684	0.00176198	0.00188615	0.0017935	0.00184018	0.00180042	0.0018313	0.00181326	0.00185396	0.00183806	0.00179601	0.00181908	0.00179883	0.00179386	0.00185467	0.00181208	0.00178833	0.00183238	0.00182592	0.00173054	0.0017701	0.00183254	0.00192941	0.00188063	0.00190727	0.00184346	0.00176932
chr2	50000000	55000000	0.00171537	0.00174984	0.00172278	0.0017489	0.00172255	0.00169974	0.00174524	0.00176236	0.0017685	0.00180297	0.00172889	0.00175833	0.00168528	0.00173842	0.00171685	0.00175248	0.00149182	0.00175358	0.00173298	0.00174545	0.00175747	0.00169222	0.00175202	0.00175425	0.00173627	0.00177754	0.00177555	0.00180558	0.00179086	0.00172121	0.00178973	0.00170525	0.0017398	0.00174137	0.00173993	0.00173143	0.00174848	0.00175188	0.00178234	0.00172068	0.00172098	0.0017405	0.00184157	0.0018012	0.00181134	0.0017504	0.00173399
chr2	55000000	60000000	0.00160584	0.00159771	0.00163299	0.00157135	0.00167415	0.00164849	0.00157097	0.00161846	0.00160133	0.00162245	0.0016788	0.00158658	0.00159727	0.00164945	0.00163472	0.00163481	0.00136959	0.0015899	0.00164829	0.00163417	0.00160926	0.00155374	0.00155663	0.00167422	0.00160018	0.00164336	0.00159925	0.00159498	0.00157783	0.00160017	0.00161082	0.00165587	0.00157796	0.00165549	0.00160475	0.00167029	0.0016799	0.00163705	0.00161494	0.00158418	0.00166083	0.00161727	0.00152716	0.00155778	0.00158797	0.00162775	0.00163692
chr2	60000000	65000000	0.00170621	0.00180549	0.00172182	0.00181367	0.00167595	0.00177866	0.00177194	0.00178685	0.0018051	0.00181565	0.00169026	0.00181512	0.00178201	0.00169461	0.00176528	0.00177297	0.00182715	0.00191203	0.00174437	0.00177262	0.00177476	0.00171392	0.0018393	0.001756	0.00177372	0.00176336	0.00179926	0.0017845	0.00182528	0.00175409	0.00175581	0.00176565	0.00170965	0.00171595	0.00177616	0.00173389	0.00169584	0.00178018	0.00178718	0.00167588	0.00174206	0.00173499	0.0019349	0.0019068	0.0018599	0.0017912	0.00169068
chr2	65000000	70000000	0.00169604	0.00168064	0.001688	0.00171865	0.00171507	0.0016985	0.00169698	0.0017238	0.00172428	0.00169601	0.00170348	0.00172317	0.00168575	0.00169166	0.00169691	0.00170914	0.00181452	0.00164414	0.0017502	0.00166374	0.00168684	0.0016074	0.00167285	0.00167849	0.001678	0.00173016	0.00164239	0.00170443	0.0016794	0.001679	0.00171766	0.00173334	0.00174049	0.00170393	0.00173261	0.0016967	0.00169361	0.00172051	0.00171959	0.00171281	0.00169472	0.0017043	0.00167458	0.00168932	0.00163902	0.00172316	0.00171195
chr2	70000000	75000000	0.00176226	0.00180561	0.00181669	0.00182717	0.00181541	0.00179986	0.00180143	0.00181613	0.0018245	0.00178673	0.00177835	0.00176592	0.0017637	0.00175528	0.00177744	0.00178491	0.00195301	0.00185541	0.00182489	0.00176545	0.00179057	0.00175288	0.00181687	0.00178473	0.00179104	0.00181524	0.00181058	0.0018224	0.00180638	0.00180902	0.00177053	0.00173649	0.00177885	0.00180575	0.00180101	0.00177551	0.00178318	0.00178161	0.00180676	0.00178447	0.00182407	0.00183718	0.00182686	0.00180589	0.00178325	0.00180907	0.0017621
chr2	75000000	80000000	0.00189907	0.00204918	0.00186422	0.00206949	0.00186089	0.00192785	0.00205099	0.00205152	0.00205886	0.00204028	0.00179053	0.00207643	0.00194047	0.00181336	0.00184006	0.00197289	0.00216545	0.00211966	0.00194376	0.00195348	0.00202602	0.00190338	0.00211365	0.00189206	0.00197136	0.00197489	0.00198026	0.00203519	0.00213493	0.00194417	0.00196828	0.0019214	0.00197834	0.00195272	0.00198195	0.00193898	0.00189701	0.00195773	0.00202185	0.00197836	0.00191016	0.00198708	0.00220443	0.00215331	0.00208444	0.00201306	0.00188857
chr2	80000000	85000000	0.00177007	0.00184302	0.00177117	0.00186788	0.0017351	0.00177913	0.00186276	0.00186802	0.00184308	0.00191971	0.00170463	0.00188357	0.00193507	0.00174445	0.00175259	0.00177976	0.00220364	0.00187597	0.0018154	0.00178903	0.00180752	0.00178321	0.00190752	0.00176094	0.00181175	0.0018175	0.00186707	0.00188858	0.00186645	0.00176296	0.00184768	0.00172804	0.00183464	0.00175642	0.00181495	0.00174612	0.0018058	0.00180388	0.00187962	0.00183766	0.00181634	0.00184669	0.00190882	0.00197183	0.00187814	0.00185554	0.0017924
chr2	85000000	90000000	0.00179913	0.00186312	0.00180433	0.00191792	0.00174284	0.00185919	0.00185315	0.00186552	0.00186929	0.00194929	0.00168193	0.00190667	0.00198087	0.00175442	0.00172955	0.00179232	0.00208101	0.00190444	0.00178387	0.00183878	0.0018065	0.00176431	0.00191162	0.00177552	0.00182041	0.00181492	0.00185767	0.00180912	0.00189108	0.00179304	0.00179383	0.00182273	0.00183776	0.00180347	0.00187093	0.00181075	0.00181952	0.00180153	0.00183403	0.00178741	0.0017861	0.0018075	0.00195178	0.00198097	0.00193181	0.00185098	0.00177074
chr2	90000000	95000000	0.00163627	0.00164172	0.00164593	0.00166231	0.00165626	0.00169099	0.00161834	0.00160554	0.00162753	0.00166814	0.00167683	0.00162226	0.00171553	0.00167911	0.00169957	0.00161618	0.00175105	0.00166122	0.00161841	0.00165929	0.00162007	0.00164812	0.00161611	0.00168365	0.00162675	0.00161295	0.00163139	0.00163617	0.00160494	0.00165008	0.00164716	0.00165836	0.00163722	0.00165321	0.00161984	0.00165015	0.0016663	0.00160844	0.00164105	0.00166602	0.0016381	0.00161614	0.0015962	0.00160441	0.0015738	0.00162492	0.00167559
chr2	95000000	100000000	0.00173635	0.00198189	0.00196034	0.00181753	0.00177775	0.00194477	0.00164436	0.0017683	0.00159659	0.00194652	0.00177387	0.00169955	0.00165446	0.00175909	0.00168827	0.00168515	0.0018125	0.0017346	0.00179565	0.00178527	0.00173984	0.00165792	0.00166717	0.00180282	0.00160018	0.00172307	0.00167432	0.00164007	0.00168356	0.00160261	0.00165054	0.00231542	0.00185174	0.00179196	0.00177163	0.00176657	0.00165364	0.00159598	0.00150344	0.0017232	0.00175807	0.0017316	0.00179426	0.00186166	0.00171868	0.00162393	0.00163498
chr2	100000000	105000000	0.00150684	0.00170681	0.00149251	0.00153166	0.00147648	0.0014858	0.00157421	0.0017064	0.00156669	0.00158772	0.00144296	0.00157233	0.00153516	0.00146056	0.00146895	0.00150757	0.00163219	0.00161125	0.00148447	0.00150921	0.00152794	0.00156272	0.00170138	0.0014931	0.00157128	0.00152379	0.00162263	0.00159108	0.00157423	0.00154233	0.00162494	0.00156143	0.00156468	0.00153065	0.001549	0.00154997	0.00154004	0.0015357	0.00169074	0.0015057	0.00150632	0.00151094	0.00166307	0.00158841	0.00162262	0.00158782	0.00149407
chr2	105000000	110000000	0.00165087	0.00156534	0.00165235	0.00158891	0.00171198	0.00168643	0.00161755	0.00159855	0.00159117	0.00162773	0.00169869	0.00160562	0.00155981	0.00163948	0.0016728	0.00165973	0.00163192	0.00161473	0.00163917	0.00161399	0.00160756	0.00164018	0.00157253	0.00164045	0.00159422	0.00161929	0.00163139	0.00158255	0.00160966	0.00162395	0.00158378	0.00164477	0.00164889	0.00163513	0.00167605	0.00161439	0.00165715	0.00162989	0.00161304	0.00164209	0.00168534	0.00166285	0.00149826	0.00151138	0.0015423	0.00160273	0.00165858
chr2	110000000	115000000	0.00181588	0.00199735	0.0018233	0.00196899	0.00172221	0.00183656	0.00195324	0.00197003	0.00196569	0.00197729	0.00175096	0.00201256	0.00198561	0.00180721	0.00182256	0.00191895	0.00176127	0.00205419	0.00186895	0.00186442	0.00197029	0.00188926	0.0020787	0.00182376	0.00193707	0.00188647	0.0019746	0.00201813	0.00201435	0.00188354	0.0019078	0.00184767	0.00188916	0.00183623	0.00185757	0.00187034	0.00188001	0.00192525	0.00196026	0.00182539	0.00183268	0.00185095	0.00213692	0.0020676	0.00213458	0.00196154	0.00182824
chr2	115000000	120000000	0.0017037	0.00172083	0.00168033	0.001742	0.00169616	0.00173463	0.00172412	0.00172651	0.00169427	0.00174447	0.00169307	0.00172629	0.00164573	0.00169301	0.00173243	0.00171799	0.00148886	0.00172685	0.00172171	0.00167912	0.00169741	0.00165815	0.00169938	0.00171511	0.00169941	0.00169847	0.00169931	0.00174928	0.00173361	0.00173205	0.00170764	0.00169655	0.00171196	0.00171873	0.00171554	0.00170091	0.00169138	0.00169589	0.0017138	0.00171795	0.00173081	0.00170142	0.00175999	0.00171846	0.00174401	0.00170504	0.0017193
chr2	120000000	125000000	0.0017876	0.00183989	0.00174108	0.00187285	0.00171481	0.00178665	0.00183673	0.00185072	0.00178605	0.00183995	0.00170848	0.00182833	0.00180818	0.00173842	0.0017448	0.00181549	0.00173196	0.00187597	0.00183033	0.00176955	0.00183539	0.00173561	0.00183351	0.00176346	0.00178507	0.00179193	0.00180364	0.00177962	0.00182269	0.00180529	0.00177669	0.00178578	0.00179525	0.00179462	0.001798	0.00178311	0.00176289	0.00176945	0.00183119	0.00172855	0.00178776	0.0017718	0.0019014	0.00186829	0.00187958	0.0018034	0.00174921
chr2	125000000	130000000	0.00172296	0.00172563	0.00169212	0.00174078	0.00170183	0.00170173	0.00174244	0.00172078	0.00171689	0.00174368	0.00170536	0.00175521	0.00174455	0.00167037	0.00172795	0.00173848	0.00180645	0.00175041	0.00174982	0.00169673	0.00172369	0.00169607	0.0017257	0.00168397	0.00173229	0.00173736	0.00172387	0.00176305	0.00176285	0.00172832	0.0017115	0.00173599	0.00173807	0.00173264	0.00177999	0.00172146	0.0017405	0.00175167	0.00172675	0.00172729	0.0017478	0.00170731	0.00169951	0.00173652	0.00172157	0.00175262	0.0017309
chr2	130000000	135000000	0.00182955	0.00195183	0.00180701	0.00200157	0.00177422	0.00187945	0.00193715	0.00199306	0.00193175	0.00195853	0.00177127	0.00196585	0.00182421	0.00180179	0.00179387	0.00190835	0.00204162	0.00200264	0.00188642	0.00186083	0.00189647	0.00177983	0.00197363	0.00182639	0.00186827	0.00191182	0.00188554	0.00195768	0.00199062	0.00188237	0.00186434	0.0018702	0.00189933	0.00187885	0.00188603	0.00181815	0.00189419	0.00189266	0.00193679	0.00186956	0.0018521	0.00191557	0.00203604	0.00203423	0.00197683	0.00192949	0.00183378
chr2	135000000	140000000	0.000356003	0.000391653	0.000333766	0.000405959	0.000341415	0.000329279	0.000397909	0.000446399	0.000456153	0.000468141	0.000366936	0.00046707	0.000457474	0.000346773	0.000353504	0.000396144	0.000452183	0.000475674	0.000396121	0.00040461	0.000493539	0.000415675	0.000449955	0.000378127	0.000407213	0.000415217	0.000437828	0.000482017	0.000473979	0.000386573	0.000514525	0.00033719	0.000454906	0.000415738	0.000383012	0.000359519	0.00038123	0.000506826	0.000417763	0.000419993	0.000398543	0.000413146	0.000586621	0.000480786	0.000508676	0.000453469	0.000365235
chr2	140000000	145000000	0.00174064	0.0019567	0.00171511	0.00194422	0.00162024	0.00176097	0.00198228	0.00198848	0.00202446	0.00199591	0.00165642	0.00200653	0.00204213	0.00169904	0.00171323	0.00185224	0.00178534	0.00207364	0.00184312	0.00186613	0.00198667	0.0018293	0.00212165	0.0017856	0.00187564	0.00191322	0.00194438	0.002028	0.00210152	0.00183876	0.00194124	0.00173789	0.00186664	0.00185394	0.00184561	0.00181219	0.00181377	0.00188418	0.00199932	0.00173883	0.00176568	0.00184281	0.0023048	0.00212988	0.00225873	0.00195254	0.0017318
chr2	145000000	150000000	0.00189985	0.00205318	0.00189508	0.00210339	0.00184146	0.00194144	0.00202552	0.00202432	0.00204478	0.00198745	0.00180375	0.00200757	0.00188755	0.00181041	0.00186118	0.00203302	0.00199603	0.00209657	0.00196579	0.0019198	0.00199509	0.0018195	0.00208028	0.00185741	0.0019476	0.00202162	0.00196222	0.00203361	0.00206542	0.00191246	0.00192241	0.00188039	0.0020249	0.00199458	0.00197638	0.00184907	0.00189923	0.00195518	0.00200838	0.00197312	0.00189029	0.00197656	0.00212836	0.00213262	0.00200399	0.00202945	0.00190662
chr2	150000000	155000000	0.00170757	0.00173959	0.00171099	0.00176616	0.00168627	0.00172779	0.00170915	0.0017013	0.00177231	0.00170789	0.00171879	0.00174616	0.00176844	0.0016951	0.00172101	0.00168505	0.00156953	0.00174646	0.00173273	0.00169057	0.00172153	0.00170587	0.0017037	0.00172991	0.00171182	0.00173875	0.00173732	0.00173794	0.00172023	0.00172891	0.00171271	0.00173673	0.00168378	0.00172619	0.00174852	0.00172074	0.00169619	0.00172491	0.00171685	0.00168081	0.00173964	0.00173749	0.00173774	0.00172875	0.00175714	0.00170393	0.00170602
chr2	155000000	160000000	0.00177372	0.0018524	0.00183912	0.00189123	0.00179494	0.00184322	0.00186354	0.00183697	0.00186156	0.0018517	0.00174565	0.00188544	0.00184754	0.00182567	0.00178619	0.00186614	0.00182433	0.0019027	0.00183033	0.0018169	0.00181469	0.0017922	0.00191141	0.00178133	0.00178554	0.00185908	0.00189868	0.00186542	0.00185554	0.00183164	0.00181206	0.00181784	0.00183799	0.00180309	0.00188196	0.00182739	0.00186852	0.00183269	0.00190341	0.00181689	0.00183003	0.00186886	0.00188581	0.00192714	0.00201029	0.0018723	0.00180013
chr2	160000000	165000000	0.00153605	0.00138425	0.00152816	0.00134771	0.00160244	0.00148475	0.001452	0.00140297	0.00141972	0.00140548	0.00162903	0.00139663	0.0014279	0.00159223	0.00158384	0.00148451	0.00141033	0.00130858	0.0014908	0.00150784	0.00146048	0.00152095	0.00135639	0.00156042	0.00151582	0.00149671	0.0014506	0.00146957	0.00138392	0.00152857	0.00144048	0.00147311	0.001474	0.0014941	0.0014921	0.00150908	0.00156032	0.00148615	0.00145996	0.00152868	0.00152607	0.00149454	0.00127029	0.0013155	0.00139742	0.00141834	0.00155995
chr2	165000000	170000000	0.00172203	0.00170982	0.00173888	0.00171033	0.00173992	0.00173435	0.00168625	0.00171318	0.00170754	0.00169165	0.00174617	0.0016982	0.0017473	0.00172685	0.00167408	0.00169473	0.00169175	0.00167071	0.00170348	0.00167827	0.00166614	0.00167215	0.00168149	0.00170119	0.00169356	0.00167752	0.00171842	0.00170187	0.00172585	0.00169789	0.00167637	0.00168669	0.00168874	0.00168875	0.00171345	0.00168765	0.00174121	0.00168261	0.00168474	0.00170158	0.00167739	0.00171745	0.00166256	0.00170589	0.00179782	0.00169653	0.00173735
chr2	170000000	175000000	0.00167987	0.00160593	0.00166912	0.00162739	0.0016928	0.00163546	0.00166749	0.0016715	0.00165617	0.00160713	0.00169817	0.00167344	0.00164336	0.00171479	0.00168293	0.00169113	0.00164644	0.00159054	0.00169601	0.00164391	0.001665	0.00167845	0.001614	0.00167016	0.00163576	0.00167365	0.00169002	0.00166116	0.00162091	0.0016243	0.00169303	0.00162207	0.00171196	0.00163867	0.00165643	0.00160936	0.00169971	0.00166432	0.0016779	0.00170232	0.00167452	0.00165784	0.00159786	0.00161458	0.00171422	0.00164587	0.00169132
chr2	175000000	180000000	0.00256504	0.00172679	0.0023654	0.00176921	0.00158705	0.00200895	0.00223955	0.00170963	0.00182946	0.00187415	0.00164267	0.00208777	0.00213896	0.00177054	0.00156261	0.00217354	0.00291748	0.00211207	0.00194035	0.00155639	0.00207584	0.00169525	0.00201627	0.00187561	0.00186043	0.0023554	0.00155813	0.00169748	0.0021915	0.00156926	0.00161311	0.001833	0.00170815	0.00210436	0.00193829	0.00205098	0.00166102	0.00230651	0.00240277	0.00227413	0.00165885	0.00264794	0.00203093	0.00227262	0.00279916	0.00187735	0.00143954
chr2	180000000	185000000	0.00166068	0.00162041	0.00165149	0.00161165	0.00166254	0.00167064	0.00163241	0.00162502	0.00164012	0.00161941	0.00166079	0.0016077	0.00171809	0.00166582	0.00167312	0.0016447	0.00174392	0.00161331	0.00166221	0.00161194	0.00159903	0.00164007	0.00159811	0.00166227	0.00165027	0.00163143	0.00160726	0.0016274	0.00162799	0.00163853	0.00164631	0.00164138	0.00166506	0.00161704	0.00168848	0.0016484	0.00166677	0.00166555	0.00162178	0.00167063	0.00163048	0.0016467	0.0015916	0.00161641	0.00166658	0.00160964	0.00165613
chr2	185000000	190000000	0.00178317	0.00187649	0.00181228	0.00190006	0.00174095	0.00177638	0.00187281	0.00188949	0.0018925	0.00184483	0.001757	0.00189273	0.0029016	0.00181533	0.00181926	0.00185461	0.00172671	0.00196152	0.00185388	0.00180186	0.00185598	0.00179721	0.00190152	0.00178254	0.00185259	0.00188142	0.00187796	0.00190357	0.00188973	0.0018222	0.0018455	0.00178967	0.00183464	0.0018509	0.00187337	0.00182041	0.00182514	0.00184556	0.00192184	0.00182633	0.0017957	0.00188038	0.00197006	0.00197823	0.0019998	0.00188758	0.00179227
chr2	190000000	195000000	0.00157249	0.00142519	0.00155326	0.00138913	0.00162944	0.00156139	0.00144854	0.00145444	0.00147594	0.00145685	0.00162705	0.00143481	0.00169713	0.00162213	0.00161861	0.00155215	0.00137094	0.00144442	0.00152967	0.00151588	0.0015028	0.00158873	0.00140177	0.00159714	0.00151383	0.00155333	0.00150773	0.00149431	0.0014018	0.00157999	0.00152462	0.0015215	0.00152598	0.00155026	0.00154842	0.00154483	0.00159174	0.00155143	0.00151618	0.00155879	0.00158258	0.00150343	0.00133396	0.00132259	0.00129361	0.00147097	0.00160365
chr2	195000000	200000000	0.00162653	0.00155213	0.00161325	0.00154445	0.0016683	0.00162272	0.00154684	0.0015699	0.00158459	0.00157821	0.00169099	0.00158076	0.00143444	0.00166225	0.00168176	0.00161103	0.00146519	0.00152965	0.00163322	0.0016022	0.00160676	0.00162992	0.0015302	0.001649	0.00157233	0.0015948	0.00158462	0.00157914	0.00155725	0.00160203	0.00161673	0.00160907	0.00159032	0.00164815	0.00163297	0.00157648	0.00162222	0.00159577	0.00159556	0.00163643	0.00162706	0.00159385	0.001464	0.0015347	0.00145568	0.00157919	0.00165909
chr2	200000000	205000000	0.0015644	0.00148415	0.0015547	0.00145806	0.00161964	0.00155692	0.00147367	0.00148654	0.0014913	0.00152578	0.00163289	0.00144719	0.00141443	0.00162139	0.00160709	0.00150664	0.00138304	0.00148379	0.00152422	0.00153656	0.00148437	0.00152819	0.00142472	0.00159703	0.00153243	0.00154903	0.00153144	0.00147944	0.00145006	0.00154361	0.00150663	0.00153914	0.00151547	0.00155494	0.00152961	0.00158984	0.00158447	0.00150556	0.00151144	0.00156194	0.00159097	0.00152885	0.00136145	0.00140636	0.00133009	0.00149957	0.00161461
chr2	205000000	210000000	0.00154943	0.00145224	0.00152969	0.00146253	0.00160571	0.00158364	0.00148462	0.00146601	0.00149026	0.00147402	0.00166589	0.0014398	0.00135374	0.00159937	0.00160773	0.0015121	0.00135359	0.00143224	0.00155245	0.00155639	0.00151121	0.00149692	0.00143924	0.00159583	0.00154788	0.0015385	0.00151157	0.00148932	0.0014613	0.00155982	0.00151798	0.00156872	0.00149479	0.00153457	0.00152415	0.00155182	0.00154649	0.00150352	0.00151671	0.00155659	0.00158126	0.0015281	0.0014071	0.00140339	0.00131329	0.00148773	0.00153765
chr2	210000000	215000000	0.00191374	0.00211717	0.00187543	0.00209426	0.00182761	0.00195666	0.00205009	0.00207913	0.00212052	0.00205718	0.00182021	0.00209464	0.00198523	0.00184979	0.0018663	0.00203229	0.00204847	0.00212978	0.00196579	0.00196373	0.00204866	0.00190968	0.00217566	0.0019232	0.00197627	0.00201377	0.00206719	0.00209942	0.0021338	0.0019914	0.00200498	0.00192438	0.00201069	0.00193956	0.00201679	0.00193836	0.00194003	0.00201086	0.00210998	0.00193052	0.00192064	0.00200086	0.00229406	0.00222085	0.00211542	0.00202761	0.00186769
chr2	215000000	220000000	0.00181366	0.00189769	0.00182867	0.00192615	0.00179804	0.00187574	0.00187996	0.00189553	0.00188453	0.00189396	0.00173149	0.00190916	0.00179945	0.00180548	0.00179792	0.00187921	0.00186238	0.00190618	0.00187907	0.00186938	0.00187156	0.0017684	0.00190489	0.00182869	0.0018286	0.00186896	0.00187454	0.00186335	0.00188073	0.00186301	0.00184152	0.00186308	0.00184134	0.00182219	0.00191297	0.00179534	0.00181119	0.00184556	0.0018873	0.00186096	0.00182032	0.00187713	0.00196802	0.0019684	0.00185452	0.00186897	0.00181702
chr2	220000000	225000000	0.0016944	0.00189711	0.00167036	0.00183996	0.00165145	0.00171942	0.0019519	0.00195534	0.00196789	0.00192116	0.00170317	0.00196471	0.00206489	0.00167148	0.001756	0.00182918	0.00177068	0.0020319	0.00181324	0.00190818	0.00202887	0.00189288	0.00210323	0.00178275	0.00193894	0.00193363	0.00198368	0.00206908	0.00204483	0.00183514	0.00202116	0.00172928	0.00185936	0.00188252	0.00181054	0.00184394	0.00179935	0.00189552	0.0019689	0.00179181	0.00175056	0.00183718	0.00226644	0.00207114	0.00214822	0.00193085	0.00175282
chr2	225000000	230000000	0.00178245	0.00183213	0.0018074	0.0018959	0.00176236	0.00184056	0.00182891	0.00188188	0.00185855	0.00184417	0.00173972	0.00186547	0.00187105	0.00181705	0.00175429	0.00185142	0.00180241	0.00188625	0.00185945	0.0018222	0.00182356	0.0017908	0.00185972	0.00179405	0.00182684	0.00181686	0.00186889	0.00182094	0.00182382	0.00183537	0.00178611	0.0018079	0.00179248	0.00180309	0.0018412	0.00179071	0.00181565	0.00180664	0.00186288	0.00179643	0.00182881	0.00182603	0.00185346	0.00189377	0.00192328	0.00184259	0.00179008
chr2	230000000	235000000	0.00153462	0.00141349	0.00154684	0.00138101	0.00158138	0.00151537	0.0014568	0.00141318	0.00143219	0.0014204	0.00163476	0.00141453	0.00140998	0.00162115	0.00162085	0.00149522	0.00142163	0.00138923	0.00149131	0.00154613	0.0014772	0.00150637	0.00139829	0.001567	0.0014951	0.00149854	0.00148947	0.0014725	0.00139584	0.00156075	0.00150518	0.00150277	0.00148428	0.00152129	0.00148025	0.00151627	0.00155997	0.00150648	0.00144564	0.00151766	0.00154737	0.00151846	0.00128768	0.00133333	0.00141605	0.00147282	0.00161706
chr2	235000000	240000000	0.00158086	0.00151478	0.00160166	0.00149247	0.00165033	0.00154941	0.00153265	0.00153801	0.00152651	0.00151126	0.00165413	0.00147382	0.00154341	0.00160564	0.00162106	0.0015399	0.00150324	0.00144869	0.00159208	0.00154904	0.00151906	0.00158582	0.0014802	0.00161929	0.00152798	0.00155838	0.00157138	0.00155306	0.00146985	0.00156437	0.00153247	0.00154204	0.00152043	0.00159023	0.0015756	0.00161285	0.00160323	0.00157064	0.00155387	0.00158491	0.00160046	0.00156141	0.00140441	0.00147413	0.0015801	0.00153075	0.00164427
chr2	240000000	243199373	0.0019277	0.00196597	0.0018716	0.00190777	0.0018712	0.00186262	0.00194274	0.00195763	0.00191732	0.00195246	0.00186831	0.00197761	0.00197034	0.00184277	0.00183248	0.00189332	0.00204041	0.00189194	0.0019449	0.00185844	0.00188794	0.00187783	0.00197247	0.00184481	0.00187575	0.00185274	0.00193029	0.0018937	0.00193607	0.00186196	0.00194558	0.00191469	0.00191862	0.00191047	0.0018851	0.00185616	0.00189337	0.00193046	0.00193563	0.00188991	0.00189912	0.00190242	0.00204742	0.00201434	0.002054	0.00193837	0.00184151
chr3	1	5000000	0.00174945	0.00199301	0.0017521	0.00194716	0.00169856	0.00176867	0.00195871	0.00196201	0.00200991	0.0019522	0.00172389	0.00201215	0.00188348	0.00176118	0.00178171	0.00189867	0.00192087	0.00205672	0.00190439	0.00186801	0.00197052	0.00185881	0.00203785	0.00181784	0.00190442	0.00190119	0.00193787	0.00199461	0.00206396	0.00185403	0.00195391	0.00180591	0.00185035	0.00181789	0.0018599	0.00185914	0.00180803	0.00195579	0.00195026	0.0017724	0.00179427	0.00181852	0.00223179	0.00211205	0.00216909	0.00193405	0.00173399
chr3	5000000	10000000	0.0018239	0.00198357	0.00179666	0.00201112	0.00177061	0.00184484	0.00195145	0.00195565	0.00200506	0.00195629	0.00174701	0.00202837	0.00231895	0.00182456	0.00178694	0.00192585	0.00180954	0.00204344	0.00191363	0.00192185	0.00193071	0.00185531	0.00206891	0.00188373	0.0019531	0.00191	0.0019666	0.00199571	0.00201649	0.00191887	0.00192144	0.00185024	0.00185474	0.00185609	0.0019233	0.00186315	0.00187332	0.00192443	0.00198953	0.00183683	0.00184669	0.0018621	0.00214037	0.00212759	0.0021645	0.00194552	0.00182153
chr3	10000000	15000000	0.00156032	0.00146619	0.00155882	0.00145847	0.0016364	0.00154095	0.00147512	0.001488	0.0014965	0.00149686	0.00164923	0.001507	0.00139385	0.00161426	0.00159749	0.00156604	0.00139097	0.00146719	0.00156106	0.00158408	0.00150951	0.0015745	0.00144988	0.00160219	0.00152319	0.00154968	0.00155899	0.00154062	0.00147323	0.00159375	0.00152716	0.00156309	0.00152298	0.00152825	0.00157513	0.00154679	0.0015969	0.00152712	0.00154197	0.00155155	0.00160686	0.00156304	0.00138217	0.00143859	0.00141868	0.00149846	0.00164723
chr3	15000000	20000000	0.00139366	0.00128846	0.00138528	0.00124234	0.00151208	0.00139204	0.00126422	0.00128251	0.00129826	0.00129165	0.00152178	0.00127347	0.00121215	0.00148517	0.00147994	0.00131712	0.00120085	0.00122556	0.00137016	0.00139502	0.00133457	0.00141829	0.00124238	0.00145846	0.00139447	0.00137285	0.0013987	0.00133709	0.00125333	0.00141044	0.0013882	0.00136483	0.00135467	0.00134751	0.00136563	0.00144537	0.00146244	0.00135722	0.00134889	0.00141222	0.00143182	0.00136692	0.00116519	0.00114602	0.00112431	0.00128916	0.0014924
chr3	20000000	25000000	0.00178782	0.00186526	0.00181736	0.00191092	0.00176373	0.00184484	0.00190476	0.00187781	0.00185705	0.00182423	0.00176138	0.00189189	0.00174862	0.0017778	0.00183792	0.00188271	0.00177028	0.00191045	0.00185261	0.00180972	0.00182629	0.00174086	0.0018793	0.00178615	0.00181631	0.00183985	0.00182863	0.00186177	0.00186971	0.00182406	0.00180373	0.00183822	0.00187241	0.00182712	0.00189009	0.00178331	0.00181014	0.00182615	0.00187341	0.0017979	0.00181281	0.00184156	0.00187801	0.00192554	0.00179441	0.00186971	0.0017826
chr3	25000000	30000000	0.00179612	0.00187672	0.00178076	0.00187904	0.00177362	0.00180585	0.00183192	0.00184916	0.00185174	0.00190043	0.00175117	0.00187546	0.00178504	0.00173903	0.00177894	0.00187911	0.00180806	0.00194603	0.00184591	0.00180613	0.00183641	0.00175101	0.00188541	0.00180468	0.00179162	0.00185123	0.0018566	0.00188041	0.00186487	0.00182733	0.00183452	0.0018113	0.00183915	0.00178576	0.00186338	0.00181856	0.0017752	0.00180275	0.00184803	0.0017808	0.0018148	0.00185947	0.00191227	0.001866	0.00182971	0.00181437	0.00176223
chr3	30000000	35000000	0	0	0	0	0	0	0	0	0	0	0	0	0	0	0	0	0	0	0	0	0	0	0	0	0	0	0	0	0	0	0	0	0	0	0	0	0	0	0	0	0	0	0	0	0	0	0
chr3	35000000	40000000	0.0016546	0.00161977	0.00167966	0.0016282	0.00168713	0.00168215	0.00159219	0.00161533	0.0016258	0.00163948	0.00168255	0.00166106	0.00170216	0.00163419	0.00161093	0.00164912	0.00166849	0.00168605	0.00166247	0.00166596	0.00161438	0.00168732	0.00157695	0.00163442	0.00164336	0.00161005	0.00164314	0.00162837	0.00160944	0.00166255	0.00164257	0.00164701	0.00161758	0.00163551	0.0016987	0.0016596	0.00166149	0.00162315	0.00164694	0.00164105	0.00169052	0.00166235	0.00160208	0.00157447	0.00162472	0.00164267	0.00170047
chr3	40000000	45000000	0.00170929	0.00178968	0.00170477	0.00180433	0.00167174	0.00171371	0.00173429	0.00176653	0.00177324	0.0017417	0.00167828	0.00181086	0.00192625	0.00166532	0.00167589	0.00178656	0.00185149	0.00186032	0.00169171	0.00172818	0.00175065	0.00168615	0.00184656	0.0016956	0.00174528	0.00173295	0.00179029	0.001755	0.00179828	0.00173649	0.00174579	0.00173143	0.00172779	0.00172619	0.00174841	0.00174951	0.00170709	0.00172797	0.00177623	0.00169225	0.00171525	0.00175565	0.00186394	0.0018708	0.00188352	0.00173043	0.00167366
chr3	45000000	50000000	0.00153318	0.00141407	0.00153189	0.00132893	0.00161439	0.00152022	0.00139212	0.00141589	0.00142445	0.00138369	0.00164465	0.00139518	0.00150737	0.00158103	0.0015849	0.00148955	0.00136569	0.00136693	0.00148333	0.00151998	0.00143	0.00149599	0.00135365	0.00153794	0.00148761	0.00150445	0.00149876	0.00142655	0.00138257	0.00153684	0.00148575	0.00151056	0.00145436	0.00148525	0.00148641	0.00153661	0.00152222	0.0014697	0.00145017	0.00150066	0.0015434	0.00147951	0.00125315	0.00128888	0.00129964	0.00142808	0.00156253
chr3	50000000	55000000	0.00161594	0.00157593	0.0016397	0.00155379	0.00169211	0.00164021	0.00154293	0.00156208	0.00152848	0.00157478	0.00165871	0.00158648	0.0016022	0.00166237	0.00159888	0.00159405	0.0015452	0.00159212	0.00163006	0.00166681	0.00155205	0.00162362	0.00153684	0.00161567	0.00164184	0.00158405	0.0015938	0.00153928	0.00156366	0.00163993	0.00160333	0.00163715	0.00156953	0.00158466	0.00162263	0.00161296	0.00162234	0.00158607	0.0016062	0.00159625	0.00165697	0.00156692	0.00145607	0.00144464	0.00147248	0.00158511	0.00168668
chr3	55000000	60000000	0.00179154	0.00173826	0.00178545	0.00178585	0.00175264	0.00179672	0.00177138	0.00173412	0.00171459	0.00174196	0.00174628	0.00175489	0.00175242	0.00173054	0.00175952	0.00174425	0.00182971	0.00171104	0.0017645	0.00176562	0.00176464	0.00172255	0.00174223	0.00173495	0.001764	0.00176379	0.00168564	0.00174489	0.00174587	0.00168576	0.00178756	0.00178893	0.00178093	0.00179424	0.00180009	0.00172619	0.00175692	0.0017578	0.00173791	0.00177178	0.0017243	0.00175715	0.00173902	0.00178155	0.00174861	0.00179255	0.00174018
chr3	60000000	65000000	0.00155752	0.00145785	0.00154473	0.00137939	0.00162686	0.00152202	0.00147121	0.00144277	0.00145055	0.00142423	0.00164319	0.00145603	0.00147152	0.00159137	0.0015992	0.0015015	0.00142284	0.00140235	0.00153941	0.00155365	0.00148312	0.00157018	0.00143093	0.00156985	0.0014992	0.00154506	0.00152215	0.00146957	0.00141755	0.00155609	0.00153983	0.00152531	0.00149028	0.00151573	0.00150812	0.00154391	0.00156876	0.00150444	0.00149081	0.00155428	0.0015445	0.00152272	0.0013369	0.0013339	0.00136881	0.00146838	0.00159824
chr3	65000000	70000000	0.00176713	0.00193863	0.00177108	0.00191864	0.00170183	0.00181992	0.00189727	0.00194513	0.00191547	0.00191562	0.00169807	0.00194411	0.00193886	0.00172193	0.00174843	0.00187911	0.00186158	0.00206953	0.00183223	0.00186117	0.00191672	0.00185543	0.00199258	0.00180435	0.00183445	0.00184146	0.00189612	0.0018859	0.00199669	0.00186045	0.00187412	0.00181975	0.00183857	0.001795	0.00183562	0.00183942	0.00181119	0.00188111	0.00191794	0.00173925	0.0017818	0.00183981	0.00210163	0.00204268	0.00202906	0.00188228	0.00177551
chr3	70000000	75000000	0.00160885	0.00163778	0.00161133	0.00164546	0.00161826	0.00164326	0.00161722	0.00164242	0.00164993	0.00160845	0.00160311	0.00162195	0.00167266	0.00161733	0.00163141	0.00162802	0.00161216	0.00161868	0.00165652	0.00159485	0.00165453	0.00165115	0.00166054	0.00164626	0.00160124	0.00163122	0.00161324	0.0016508	0.00164622	0.00162372	0.00163689	0.00162754	0.00161805	0.00161603	0.00164807	0.00164429	0.0016214	0.00162295	0.00164178	0.00162573	0.00162783	0.00161126	0.00165118	0.00164658	0.00163548	0.00160483	0.00156214
chr3	75000000	80000000	0.00150484	0.00140081	0.00149826	0.0013537	0.00160932	0.00148313	0.00139369	0.00138744	0.00142769	0.0014344	0.00159707	0.00137884	0.00141121	0.00155728	0.00157658	0.0014599	0.00130263	0.00139524	0.00145573	0.00148613	0.00143205	0.00154464	0.00134218	0.00155	0.00147884	0.00145192	0.00147057	0.00143813	0.00135422	0.00153813	0.00145979	0.00149498	0.00145216	0.00146918	0.00147375	0.00152439	0.00157697	0.00147267	0.00145217	0.00150685	0.00149616	0.00148164	0.00124663	0.00126031	0.00130712	0.00141809	0.00155376
chr3	80000000	85000000	0.00141263	0.00126762	0.00139227	0.00120336	0.00154776	0.00137065	0.00128745	0.00130544	0.00131258	0.00127039	0.00160581	0.00124902	0.00126924	0.00152479	0.00148762	0.00134254	0.00115917	0.00125244	0.00138978	0.0013622	0.00132126	0.0014506	0.00120111	0.00148784	0.00139213	0.00137725	0.00138322	0.00134891	0.00122218	0.00145347	0.00140824	0.00138372	0.00134138	0.00136585	0.00134321	0.00145822	0.00146408	0.00136734	0.00134194	0.00138756	0.00142089	0.00137031	0.00111852	0.00112294	0.00116906	0.00128756	0.00151302
chr3	85000000	90000000	0.00155394	0.00151843	0.00156217	0.00150669	0.00162058	0.00162376	0.00151936	0.0015229	0.00153217	0.00151086	0.00161071	0.00150617	0.0015031	0.00158731	0.00161018	0.00155688	0.00140025	0.00154404	0.0015779	0.00161058	0.0015243	0.00157847	0.00149115	0.00158552	0.00156309	0.00156375	0.00155739	0.00152612	0.00149583	0.00161264	0.00153862	0.00158115	0.00154123	0.00155165	0.0015792	0.00157607	0.00159221	0.00160272	0.00152281	0.00156299	0.00163026	0.00158458	0.00141362	0.0014371	0.00146605	0.00151374	0.00160095
chr3	90000000	95000000	0.00165245	0.00165325	0.00171195	0.00168119	0.00166761	0.0016947	0.00164984	0.00165857	0.00163954	0.00162945	0.00166839	0.00164702	0.00161197	0.00172771	0.00168432	0.00167126	0.00152583	0.00160714	0.00164208	0.00167741	0.00163349	0.00162443	0.00160011	0.00165931	0.00164067	0.00168472	0.00164922	0.00162594	0.00167681	0.00163853	0.001662	0.001663	0.00169232	0.00167218	0.00166514	0.0016408	0.00170311	0.00165666	0.00167516	0.0016187	0.0016764	0.00166861	0.00160886	0.00164887	0.00160766	0.00167398	0.00166025
chr3	95000000	100000000	0.00183686	0.00191709	0.00187936	0.00199071	0.00176889	0.00187755	0.00189806	0.00193565	0.0019037	0.00191694	0.0017721	0.00193163	0.0018629	0.00180019	0.00178907	0.00190649	0.001761	0.00194792	0.00184122	0.00187792	0.00190079	0.00180293	0.00198321	0.00180183	0.00182743	0.00185865	0.00189911	0.00191356	0.00194878	0.00182686	0.00185142	0.00182944	0.00186802	0.00185634	0.00190972	0.0018013	0.0018255	0.00181654	0.00190836	0.00180115	0.00185078	0.00186435	0.00198618	0.00201983	0.00200347	0.00188179	0.00176945
chr3	100000000	105000000	0.00182311	0.00198548	0.00186825	0.00205497	0.00180036	0.00192927	0.00199245	0.00194607	0.00193568	0.00194797	0.00171379	0.00199415	0.00188993	0.00179601	0.00180731	0.00192018	0.00209768	0.0019824	0.00188515	0.00193314	0.00191524	0.00183466	0.00202111	0.00181619	0.00186066	0.00192053	0.00190904	0.00188699	0.00199996	0.00182651	0.00185456	0.00188155	0.00193479	0.00188151	0.001924	0.00182832	0.00186113	0.00189143	0.00191352	0.00186893	0.00182263	0.00194563	0.0020565	0.0020788	0.00202066	0.00195575	0.00181521
chr3	105000000	110000000	0.00183478	0.00199585	0.00185895	0.0020303	0.00181265	0.00189647	0.00200195	0.0019568	0.0019687	0.00198283	0.00175711	0.00199384	0.00188205	0.00180179	0.00181552	0.00197701	0.00211288	0.00192262	0.00190477	0.00185912	0.00193071	0.00183151	0.00200837	0.0018094	0.00189038	0.00194083	0.00186066	0.00195853	0.00202819	0.00183199	0.00193375	0.00186308	0.00195767	0.00193944	0.00195257	0.00182143	0.00183687	0.00192637	0.00193426	0.00192695	0.00183455	0.00191808	0.00205918	0.00210165	0.00203077	0.0019947	0.0017991
chr3	110000000	115000000	0.00184416	0.00200123	0.00182809	0.00195224	0.00174671	0.00186994	0.00192442	0.00196784	0.00197285	0.00190664	0.0017368	0.00197012	0.00211079	0.00179872	0.00178022	0.00188642	0.00216222	0.00204091	0.00190806	0.0018504	0.00197097	0.00187725	0.00204132	0.00182584	0.00193496	0.00190334	0.00199073	0.00192209	0.00200693	0.00193823	0.00191915	0.00184999	0.00191365	0.00185027	0.00191668	0.00189058	0.00185808	0.00190154	0.00194405	0.0018469	0.00184371	0.00189679	0.0020868	0.0020468	0.00212381	0.00191704	0.00185106
chr3	115000000	120000000	0.00166626	0.00167253	0.00166116	0.00164404	0.00164895	0.00166418	0.00165553	0.00167316	0.00164797	0.00162734	0.00166142	0.00162476	0.00176541	0.00165966	0.00165114	0.00168526	0.00159387	0.00163893	0.00167297	0.00164476	0.0016245	0.00160542	0.00164811	0.00164297	0.00164839	0.00165399	0.00164837	0.00162898	0.00164149	0.00166943	0.00162856	0.00167667	0.00166818	0.00166637	0.00167919	0.00165406	0.00163957	0.00164246	0.00163831	0.00163223	0.0016743	0.00162491	0.00163725	0.00157984	0.00163548	0.00161173	0.00166592
chr3	120000000	125000000	0.00153941	0.00142102	0.00153304	0.00134	0.00160003	0.00150187	0.00137838	0.00141974	0.0013964	0.00136481	0.00164986	0.00141536	0.00142676	0.00159629	0.00162917	0.00146721	0.00136825	0.00140599	0.00148397	0.00150135	0.00145013	0.00152329	0.00134249	0.00153323	0.00154144	0.00146943	0.00146833	0.00145702	0.00134995	0.00154512	0.00149553	0.00149225	0.00144234	0.00151573	0.0014626	0.00156179	0.00158248	0.00146388	0.0014767	0.00150339	0.00156095	0.00147801	0.00128333	0.00127939	0.00130437	0.00143017	0.00157826
chr3	125000000	130000000	0.000961273	0.000887314	0.000988649	0.000924802	0.000965608	0.000938203	0.000932215	0.000928435	0.000940361	0.000932321	0.000950555	0.000948495	0.000908215	0.000893513	0.000949043	0.000986344	0.00103372	0.000842077	0.000963907	0.000926825	0.000943286	0.000958514	0.000911174	0.000935614	0.000926293	0.00092465	0.000879607	0.000920158	0.000908478	0.000918445	0.00096748	0.000968074	0.00101054	0.00100513	0.00097553	0.00090111	0.000934318	0.00096625	0.000987976	0.00102842	0.000997405	0.000979076	0.000890033	0.000883974	0.000940709	0.000959816	0.000966782
chr3	130000000	135000000	0.00158501	0.00161954	0.00164727	0.00162952	0.00160837	0.00165448	0.00165453	0.00164711	0.00163642	0.00163447	0.00163455	0.0016672	0.00167911	0.00161844	0.00164218	0.00163903	0.00165975	0.00167688	0.00162537	0.00164066	0.00164145	0.00165663	0.00163632	0.00162872	0.00169497	0.00167666	0.00165072	0.00163142	0.00161382	0.00165043	0.00163762	0.00165496	0.00161574	0.00163411	0.00164516	0.00164604	0.00163453	0.00161355	0.00165842	0.00161985	0.00165642	0.00162015	0.00163494	0.00162532	0.00162879	0.00162122	0.00163679
chr3	135000000	140000000	0.00151121	0.00144587	0.00150851	0.00136436	0.00159032	0.00147981	0.0014196	0.001421	0.00144754	0.00141578	0.00166204	0.00141099	0.00144156	0.00158866	0.00161936	0.00148492	0.00142499	0.00139461	0.00147764	0.00153519	0.00143501	0.00154102	0.00137439	0.00155713	0.00147802	0.00146244	0.00148765	0.00144556	0.00137503	0.00154256	0.00146643	0.00150749	0.00149132	0.00146172	0.00147851	0.00152305	0.00153606	0.00146879	0.00147017	0.0015249	0.00151702	0.00145847	0.00131734	0.00131848	0.00133534	0.0013996	0.00158006
chr3	140000000	145000000	0.00147949	0.00137348	0.00150631	0.00131614	0.00157519	0.00149901	0.00139648	0.00138901	0.00135691	0.0013586	0.00161373	0.00136927	0.00142411	0.00156995	0.00157253	0.00143468	0.00136018	0.0013081	0.00144535	0.00147776	0.00143501	0.00149552	0.00131344	0.00154408	0.00147966	0.0014445	0.001427	0.00141448	0.00133927	0.00150606	0.00145871	0.00145638	0.00146822	0.00143251	0.00141336	0.00153014	0.00154567	0.00144794	0.0014309	0.00149374	0.00147917	0.00144369	0.00123167	0.00124065	0.00131264	0.0014001	0.00155737
chr3	145000000	150000000	0.00142265	0.0012569	0.00140186	0.00118316	0.00153495	0.00134222	0.00125249	0.00125667	0.00124931	0.00124411	0.00159519	0.00123872	0.00124592	0.00150424	0.00151194	0.00129313	0.00114935	0.00119725	0.00136509	0.00132836	0.00132547	0.00145935	0.00118511	0.00146975	0.00138745	0.00135942	0.0013483	0.00132003	0.00117482	0.00147959	0.00135754	0.00135149	0.00133792	0.00135131	0.00131186	0.00145719	0.00146033	0.00134016	0.00133341	0.00137917	0.00139992	0.00133036	0.00110228	0.00107768	0.00113061	0.00125909	0.00150877
chr3	150000000	155000000	0.00164651	0.0016086	0.00168359	0.00166201	0.00168343	0.00168823	0.00164325	0.00163544	0.00161218	0.00157887	0.00166069	0.00161914	0.00157176	0.00159383	0.00160901	0.00166415	0.00149141	0.00157014	0.00162778	0.00163485	0.00161313	0.0016291	0.00159548	0.00166336	0.00162827	0.00161424	0.00159775	0.00159108	0.0016163	0.00168786	0.0015915	0.00165745	0.00165235	0.00166485	0.0016548	0.00163279	0.00165176	0.00165799	0.00163368	0.00163569	0.00165476	0.00163968	0.00158163	0.00160441	0.00157354	0.00160051	0.00161229
chr3	155000000	160000000	0.00184323	0.00202	0.00187122	0.00204259	0.00173493	0.00191672	0.00193581	0.00200817	0.00201996	0.00200277	0.00173586	0.00201599	0.00196608	0.00180856	0.00182971	0.00193563	0.00196968	0.00210764	0.00190338	0.00188271	0.00195061	0.00187561	0.00205133	0.00184393	0.00189225	0.00192987	0.00193029	0.00197462	0.00203696	0.00184354	0.00192591	0.00188321	0.00190615	0.00187885	0.00195733	0.00185164	0.00183382	0.00188888	0.00194373	0.00184459	0.0018201	0.0018631	0.00219062	0.00216965	0.00209363	0.00197497	0.00179201
chr3	160000000	165000000	0.00165273	0.00187684	0.00165283	0.00184656	0.00159745	0.00172227	0.00184421	0.00185427	0.00181942	0.00182925	0.00159509	0.00184633	0.00182278	0.00164957	0.0016681	0.00175701	0.00189317	0.00195045	0.00173982	0.00178493	0.00183038	0.00172325	0.00192794	0.0017059	0.00176588	0.00176303	0.00180246	0.00179595	0.00194147	0.00172739	0.0017744	0.00171312	0.00174777	0.00171177	0.00172483	0.00173564	0.00172503	0.00177578	0.00184235	0.00163664	0.00167231	0.0017142	0.00204269	0.0019836	0.00197315	0.00182386	0.00162867
chr3	165000000	170000000	0.00137934	0.00156974	0.00135663	0.00156293	0.00132482	0.00137673	0.00156103	0.00156021	0.00157362	0.00156817	0.00129615	0.00156609	0.00149049	0.00134685	0.00139738	0.00150479	0.00164537	0.00159987	0.00142826	0.00148955	0.00154545	0.00146752	0.00168033	0.00140485	0.00151886	0.00152755	0.00151702	0.00161241	0.00163992	0.00142268	0.00154804	0.00137834	0.00151085	0.00145793	0.00145853	0.00140992	0.00141601	0.00152927	0.00157893	0.00149405	0.0014082	0.00148352	0.00179119	0.00171184	0.00168955	0.00154554	0.00138874
chr3	170000000	175000000	0.00133403	0.00115203	0.00128552	0.00102754	0.00149506	0.00122954	0.00110436	0.00116247	0.00113802	0.00115431	0.00150075	0.00111431	0.0010756	0.0015467	0.00145839	0.00120933	0.00095062	0.00107264	0.00126976	0.00131913	0.00121912	0.00137116	0.00108099	0.00140386	0.00130811	0.00125758	0.00129939	0.00125775	0.00105121	0.00138875	0.00128969	0.00126865	0.00122252	0.00122331	0.00121802	0.00138013	0.00143489	0.00128816	0.0012335	0.00130992	0.00133469	0.00125259	0.000957926	0.000940201	0.000955014	0.00117441	0.00147151
chr3	175000000	180000000	0	0	0	0	0	0	0	0	0	0	0	0	0	0	0	0	0	0	0	0	0	0	0	0	0	0	0	0	0	0	0	0	0	0	0	0	0	0	0	0	0	0	0	0	0	0	0
chr3	180000000	185000000	0.000331091	0.000334842	0.000343828	0.00033297	0.000339351	0.000330895	0.000344177	0.000334487	0.000345318	0.000378079	0.000363604	0.000357636	0.000310957	0.000344681	0.00033857	0.000342817	0.000370567	0.00031485	0.000330797	0.00032444	0.000354998	0.00035151	0.000335097	0.000327915	0.000342036	0.000351941	0.000316945	0.000358313	0.000366001	0.00034774	0.000340079	0.000329236	0.000352558	0.000342886	0.000348752	0.000336812	0.000343716	0.00034398	0.000316797	0.000334903	0.000333204	0.000340134	0.000356473	0.000335533	0.000336624	0.000350425	0.000336356
chr3	185000000	190000000	0.00178073	0.00183393	0.00179484	0.00185549	0.00174181	0.00177723	0.00179517	0.00180665	0.00181434	0.00174817	0.0017417	0.00177601	0.00169381	0.00171713	0.00177563	0.00183288	0.00173263	0.00181746	0.0017778	0.00181245	0.00181992	0.00176186	0.00182087	0.00178407	0.00178238	0.00179558	0.0018156	0.00180826	0.00185452	0.00181683	0.00179045	0.00177451	0.00182863	0.0017893	0.00178987	0.00175218	0.00174132	0.0018052	0.00181434	0.00178101	0.0017765	0.00178333	0.00184681	0.0018268	0.00180294	0.00180155	0.00179394
chr3	190000000	195000000	0.00173399	0.00172708	0.00171761	0.00174291	0.00170243	0.00173435	0.00172312	0.00171443	0.00173606	0.00169759	0.00168807	0.0017447	0.00160173	0.00173165	0.00168741	0.00177307	0.00169444	0.00172511	0.00172171	0.00172066	0.00170845	0.0017201	0.00172412	0.0016888	0.00171228	0.00171845	0.00172002	0.00170248	0.00173102	0.00169742	0.001715	0.00168048	0.00171462	0.00168129	0.00172971	0.00174386	0.00169772	0.00171316	0.00173791	0.00169655	0.00173092	0.00171958	0.00170041	0.00171778	0.00166803	0.00170516	0.00173219
chr3	195000000	198022430	0.00168817	0.0016767	0.00168732	0.00168617	0.00172994	0.00170192	0.0016962	0.00172766	0.00169173	0.00164596	0.00169692	0.00168436	0.00160723	0.00171184	0.00168603	0.00171532	0.00155783	0.00164889	0.00170931	0.0017516	0.00167125	0.0016683	0.00165717	0.00170722	0.00170281	0.00169213	0.00171757	0.00167615	0.00167006	0.00174908	0.00167166	0.00169713	0.00167153	0.00170722	0.00174701	0.00167985	0.00175	0.00168128	0.00174001	0.00168889	0.00177694	0.00170819	0.00165668	0.00165298	0.00160582	0.00168803	0.00172175
chr4	1	5000000	0.00164672	0.00160055	0.00162293	0.00162302	0.00165282	0.00165039	0.00162627	0.00163409	0.00161795	0.00158653	0.00164059	0.00162101	0.00151202	0.00165856	0.00164304	0.00165911	0.00140751	0.00155938	0.00161018	0.00160511	0.00161859	0.00166515	0.00158895	0.0016467	0.00159936	0.00164368	0.00163545	0.00161984	0.00163542	0.00161906	0.001655	0.00163632	0.00160522	0.00160806	0.00165271	0.00160217	0.00168646	0.00163408	0.00165484	0.00160988	0.00164041	0.00164695	0.00156731	0.0015539	0.00154886	0.00162036	0.00168552
chr4	5000000	10000000	0.00131799	0.00115787	0.00125926	0.00102073	0.00148852	0.00119018	0.00117485	0.00117122	0.0011663	0.00115616	0.0015145	0.00110183	0.00107816	0.00150941	0.00144143	0.00123115	0.000992437	0.00101334	0.00126711	0.00124699	0.00121878	0.0014338	0.00106562	0.00135683	0.00127898	0.00127315	0.00125454	0.0012335	0.00108158	0.0013533	0.00128692	0.00122001	0.00119987	0.00125796	0.00121395	0.00134047	0.00137428	0.00127079	0.00120665	0.00131128	0.00129055	0.0012328	0.00098401	0.000974714	0.000964201	0.00117638	0.00143374
chr4	10000000	15000000	0.00159554	0.00149191	0.00159265	0.00144771	0.0016695	0.00158982	0.0014959	0.00151415	0.00149765	0.00151297	0.00166621	0.00149494	0.00139063	0.00166938	0.00159045	0.00155812	0.00127507	0.00145406	0.00153916	0.00155434	0.00153192	0.00157905	0.00144725	0.00158717	0.00156871	0.00157417	0.00155237	0.00156207	0.00146771	0.00159364	0.00153331	0.00156168	0.00154539	0.0015839	0.00156735	0.00159693	0.00158506	0.00153611	0.00154829	0.00156162	0.00160863	0.00154801	0.00141758	0.00138282	0.00140608	0.00150536	0.00163382
chr4	15000000	20000000	0.00139566	0.00122644	0.00137617	0.0011522	0.00150443	0.00132786	0.00122612	0.00125219	0.00124492	0.00120198	0.0015777	0.00117766	0.00111931	0.00152245	0.00146938	0.00131166	0.00102888	0.00120579	0.00133901	0.00135588	0.00126621	0.00138982	0.001177	0.00145966	0.00135667	0.00129689	0.00133431	0.0013026	0.00115177	0.00143108	0.00133026	0.00132573	0.00126687	0.00131526	0.00130384	0.0014127	0.00141297	0.00133311	0.00128024	0.00137581	0.00143336	0.00130781	0.0010739	0.00109482	0.00108113	0.00127154	0.00149794
chr4	20000000	25000000	0.00147699	0.00133097	0.00144114	0.00124265	0.00160106	0.00140535	0.00133191	0.00130919	0.00134583	0.00134645	0.00158166	0.00131674	0.0013509	0.00158521	0.00152122	0.00139443	0.00111197	0.00127284	0.00138079	0.00146699	0.00135493	0.00149727	0.00125585	0.00150724	0.00146643	0.00139541	0.00139219	0.00136988	0.00127212	0.0014972	0.00141186	0.00140269	0.00137939	0.00140392	0.00138723	0.00149726	0.00149198	0.00143579	0.00139805	0.00145376	0.00147034	0.0014487	0.00118756	0.00117551	0.00121434	0.00134327	0.00153739
chr4	25000000	30000000	0.00165681	0.00157576	0.00161775	0.00155968	0.00166572	0.00160427	0.00156114	0.00159835	0.0016071	0.00159393	0.00166818	0.00159116	0.00151628	0.00167984	0.0016808	0.00162761	0.00145591	0.00150578	0.00160752	0.00161075	0.00160835	0.00165885	0.00155505	0.00164209	0.00159176	0.00161274	0.0015859	0.00159145	0.00156591	0.00162489	0.00159005	0.00161611	0.00163526	0.00162551	0.00158547	0.00162344	0.00163465	0.00160415	0.00161199	0.0015804	0.00160675	0.0015931	0.00149673	0.00156235	0.00154847	0.00161013	0.00162467
chr4	30000000	35000000	0.00161136	0.00152584	0.0015777	0.00148943	0.0016609	0.00159296	0.0015388	0.00151644	0.00151324	0.00151667	0.00166975	0.00152874	0.00147854	0.00164846	0.00160645	0.00158252	0.00152301	0.00148664	0.0016231	0.00156408	0.00153192	0.00158628	0.00149652	0.0016319	0.00155677	0.00159469	0.00154212	0.0015611	0.00150494	0.00157859	0.00157557	0.00156118	0.00158073	0.00155835	0.00156851	0.00158223	0.00162023	0.00159587	0.00157609	0.0016443	0.00160168	0.00158082	0.00141771	0.00144316	0.00142799	0.00155072	0.00160598
chr4	35000000	40000000	0	0	0	0	0	0	0	0	0	0	0	0	0	0	0	0	0	0	0	0	0	0	0	0	0	0	0	0	0	0	0	0	0	0	0	0	0	0	0	0	0	0	0	0	0	0	0
chr4	40000000	45000000	0	0	0	0	0	0	0	0	0	0	0	0	0	0	0	0	0	0	0	0	0	0	0	0	0	0	0	0	0	0	0	0	0	0	0	0	0	0	0	0	0	0	0	0	0	0	0
chr4	45000000	50000000	0.00168516	0.00172274	0.00167928	0.0016817	0.0016726	0.00168624	0.00168603	0.00169473	0.00166979	0.00172559	0.00168578	0.00169612	0.00161292	0.00170212	0.00170032	0.0017322	0.00160234	0.00168621	0.00167361	0.00167519	0.00169685	0.0017068	0.00170391	0.00168989	0.00171498	0.00170148	0.00172547	0.00170357	0.00173665	0.00170232	0.00168856	0.00170094	0.00168828	0.00167282	0.00168035	0.00167574	0.00167239	0.00170202	0.00169432	0.00165238	0.00168611	0.0016765	0.00172112	0.00169606	0.00166645	0.00171551	0.00166399
chr4	50000000	55000000	0.00156475	0.00146515	0.00157128	0.00146354	0.00160751	0.00154076	0.00148283	0.0014956	0.00148841	0.0014274	0.00160488	0.0014526	0.00137612	0.00163419	0.00160538	0.00153403	0.00142687	0.00141311	0.00152258	0.00152237	0.00148255	0.00157625	0.00142998	0.00157752	0.00151453	0.00154065	0.00149983	0.00153087	0.00142868	0.00155714	0.00149396	0.00149772	0.0015157	0.00153938	0.00150963	0.00152418	0.00162562	0.0015358	0.00150649	0.00158282	0.00152784	0.00153386	0.00135046	0.00140064	0.0013255	0.00149229	0.00161487
chr4	55000000	60000000	0.00163835	0.0016152	0.00164679	0.0016282	0.00170071	0.00166284	0.00163152	0.00162044	0.0016183	0.00158944	0.00165683	0.00159282	0.00156541	0.00171258	0.0016232	0.0015959	0.00140079	0.00162469	0.00165133	0.00170801	0.00162246	0.00166445	0.00161569	0.00162598	0.00166922	0.00163272	0.00162936	0.00162094	0.00163486	0.00164564	0.00160164	0.00163955	0.00162833	0.00162817	0.00163587	0.00163967	0.00164989	0.00162407	0.00163715	0.00161985	0.00167242	0.00161501	0.00160515	0.00154967	0.00157603	0.00163478	0.00165729
chr4	60000000	65000000	0.00139144	0.00125406	0.00134963	0.00114651	0.00155937	0.0013136	0.00123014	0.00123427	0.00127621	0.00122285	0.00160206	0.00119576	0.00118171	0.00154264	0.00149594	0.00129508	0.00105267	0.0011593	0.00133509	0.0013181	0.0013075	0.00144955	0.00115257	0.00148762	0.00138815	0.001378	0.00136026	0.00133039	0.00120407	0.0014916	0.00136575	0.00133078	0.00130396	0.00135244	0.00128991	0.00143171	0.001486	0.001356	0.00131677	0.00144527	0.00143049	0.00133587	0.00110049	0.00106625	0.00111526	0.0012618	0.00153159
chr4	65000000	70000000	0.0014674	0.00133931	0.00146031	0.00125584	0.00160433	0.00144748	0.0013175	0.00136421	0.00133532	0.00132215	0.00161341	0.00129198	0.00136806	0.00159518	0.0015257	0.00136128	0.00112864	0.00130779	0.00141307	0.00145605	0.00139315	0.00148047	0.00126743	0.00150034	0.00142138	0.00139605	0.00143757	0.00138536	0.00131328	0.00152938	0.00142418	0.00141048	0.00134693	0.00141733	0.00137968	0.00149007	0.00152926	0.00141178	0.00138795	0.00146457	0.00149616	0.00138083	0.0012249	0.00115597	0.00116001	0.00134032	0.00152888
chr4	70000000	75000000	0.00128778	0.00112046	0.00121633	0.00101282	0.00143135	0.0011858	0.00108492	0.00110183	0.00109738	0.0010999	0.00146639	0.00107769	0.00100314	0.00147089	0.00137295	0.00114746	0.000918619	0.00104196	0.00118684	0.00120135	0.00115997	0.00135214	0.00103666	0.00136702	0.00125815	0.00118807	0.00121951	0.00117098	0.00102185	0.00133674	0.00122885	0.00120088	0.00113692	0.0011822	0.0011459	0.00130296	0.00133876	0.00119571	0.00114537	0.00124193	0.00128028	0.00120137	0.000929797	0.000904659	0.000974306	0.00111401	0.00139467
chr4	75000000	80000000	0.0017196	0.00174133	0.00167391	0.00175215	0.00172023	0.00173558	0.0017277	0.00170932	0.00172532	0.00172532	0.00171337	0.00176145	0.001694	0.00171811	0.00168261	0.00177565	0.00147151	0.0017074	0.00172792	0.00173211	0.00172028	0.00170295	0.00170907	0.00168485	0.00173358	0.00172586	0.00171362	0.00169199	0.00171978	0.00169509	0.00168736	0.00171229	0.00176441	0.00173682	0.00174237	0.00169855	0.00172902	0.00173052	0.00175328	0.00169141	0.0017446	0.00172371	0.00172112	0.00176155	0.00174454	0.0017647	0.00170808
chr4	80000000	85000000	0.00176656	0.00188072	0.00170237	0.00186047	0.00167346	0.00172855	0.00190252	0.00190168	0.00192679	0.00191152	0.00162612	0.00194162	0.00190481	0.00171172	0.00167664	0.00187314	0.00189143	0.00193085	0.00175032	0.0018198	0.00195448	0.00176	0.00199553	0.00170415	0.00187376	0.00187143	0.00189451	0.00197755	0.0019859	0.0017534	0.00190104	0.00172149	0.00184122	0.00178779	0.0018002	0.00175917	0.0018058	0.00183044	0.00192363	0.00179486	0.00177727	0.00181989	0.00212644	0.00206897	0.00205137	0.00194736	0.00175681
chr4	85000000	90000000	3.3646e-05	3.64261e-05	3.75642e-05	3.47182e-05	3.60244e-05	3.2519e-05	3.60822e-05	3.50117e-05	3.40585e-05	3.89567e-05	3.50901e-05	3.71367e-05	4.15368e-05	3.40866e-05	3.0721e-05	3.7576e-05	3.76483e-05	3.32087e-05	3.53205e-05	3.64097e-05	3.4351e-05	3.54659e-05	3.69523e-05	3.37672e-05	3.55726e-05	3.70633e-05	3.78027e-05	3.49782e-05	4.04918e-05	3.18354e-05	3.69415e-05	3.11507e-05	3.65034e-05	3.59202e-05	3.49565e-05	3.25715e-05	3.63411e-05	4.19886e-05	3.72702e-05	3.40988e-05	3.89603e-05	2.79271e-05	3.69515e-05	3.9656e-05	3.74026e-05	3.45124e-05	3.70005e-05
chr4	90000000	95000000	0.00172038	0.00173861	0.00169039	0.00176068	0.00168111	0.00171067	0.00177439	0.00178851	0.00177208	0.00173721	0.00168037	0.00173357	0.0018372	0.00172156	0.00171611	0.00172705	0.001633	0.0017871	0.00173805	0.0017704	0.00172847	0.00171893	0.00176371	0.00171862	0.00175499	0.00173499	0.00172536	0.00176609	0.00175779	0.0017534	0.00170728	0.00171105	0.00174685	0.001774	0.00174724	0.00172917	0.0017568	0.00172215	0.0017458	0.00171029	0.00174626	0.00169479	0.00177073	0.00176886	0.00173063	0.00174608	0.00168926
chr4	95000000	100000000	0	0	0	0	0	0	0	0	0	0	0	0	0	0	0	0	0	0	0	0	0	0	0	0	0	0	0	0	0	0	0	0	0	0	0	0	0	0	0	0	0	0	0	0	0	0	0
chr4	100000000	105000000	0.000718593	0.000712017	0.00067951	0.000715986	0.000682658	0.000669112	0.000806877	0.000772133	0.000773763	0.000737801	0.000651613	0.000725779	0.000647993	0.00063571	0.000667541	0.000678324	0.000829608	0.000658006	0.000695015	0.000507172	0.000671209	0.000632787	0.000616187	0.000652211	0.000723388	0.000696361	0.000621075	0.000603404	0.000680487	0.00106106	0.000705631	0.000672557	0.000680395	0.000656555	0.000667658	0.000675062	0.000637845	0.000887278	0.000684866	0.000791408	0.000629324	0.000735747	0.00061296	0.000797119	0.000796086	0.000734375	0.00076386
chr4	105000000	110000000	0.00147878	0.00139525	0.0014559	0.00131208	0.00163253	0.00143093	0.00139983	0.00137796	0.00137896	0.00140667	0.00161112	0.00133744	0.00141092	0.00159629	0.00156794	0.0014457	0.00127843	0.0012896	0.0014903	0.00146938	0.00142511	0.00153892	0.00132102	0.00152391	0.00148949	0.00149585	0.00144654	0.00146592	0.00129754	0.00152238	0.00145665	0.00146185	0.00141751	0.00144579	0.00143786	0.00153723	0.00151519	0.00146787	0.00144448	0.00152438	0.00151371	0.00148101	0.0012405	0.00123219	0.00130135	0.00143683	0.00158096
chr4	110000000	115000000	0.00163799	0.00160147	0.00165743	0.00161044	0.00169555	0.00165695	0.00162895	0.00160991	0.00162465	0.00165401	0.00168703	0.00158783	0.00167959	0.0016999	0.0016633	0.00165283	0.0014742	0.00162074	0.00167551	0.00167981	0.00161381	0.00162805	0.00155537	0.00162576	0.00162089	0.00164475	0.00166012	0.00162716	0.00156523	0.00168996	0.00162277	0.00164171	0.00162937	0.00166586	0.00164934	0.00161368	0.0016602	0.00162142	0.00163252	0.0016315	0.0016669	0.00166899	0.00152268	0.0015283	0.00167091	0.00161407	0.00166979
chr4	115000000	120000000	0.00136753	0.00121654	0.00134762	0.00108388	0.00152575	0.00126159	0.00115072	0.00119582	0.00121837	0.00119775	0.00159269	0.00115186	0.00120191	0.00150412	0.00148805	0.0012294	0.00111937	0.00112166	0.00129394	0.00133468	0.00125506	0.00139426	0.00112289	0.00142908	0.00131818	0.00129346	0.00133772	0.00126555	0.00112938	0.00141475	0.00133472	0.00128273	0.00127334	0.00131071	0.00121965	0.00140273	0.00142516	0.00127948	0.00122518	0.00135598	0.00134849	0.00126962	0.00105344	0.00103426	0.00113533	0.00125083	0.00145333
chr4	120000000	125000000	0.00164479	0.00160182	0.00164468	0.00163257	0.00165179	0.00165685	0.00160985	0.00164868	0.00159832	0.00162971	0.00164382	0.00164442	0.00171259	0.00169141	0.00165808	0.00164912	0.00147286	0.00162359	0.0016693	0.001641	0.00162485	0.00161778	0.00162074	0.00163793	0.00163178	0.00163165	0.00164314	0.0015856	0.00161753	0.00163095	0.00163267	0.00164295	0.00162324	0.00166169	0.00163332	0.001637	0.00164215	0.0016491	0.00167095	0.00167987	0.00164163	0.00162829	0.00157984	0.00158155	0.00168404	0.00162011	0.00163949
chr4	125000000	130000000	0.00170292	0.00168359	0.00167899	0.00170302	0.00170028	0.00171276	0.0016943	0.00168952	0.0016923	0.00171978	0.00169984	0.00173274	0.00179775	0.00170704	0.00167205	0.001739	0.00155931	0.00168842	0.00172716	0.0016916	0.00170049	0.00168872	0.00166928	0.00168299	0.00166396	0.00166388	0.00173583	0.00168566	0.00169492	0.00166978	0.00166369	0.00170732	0.00169648	0.0017033	0.00173447	0.00170214	0.00170323	0.00171234	0.00169621	0.0017211	0.00171845	0.00169178	0.00168136	0.00165321	0.00174651	0.00166054	0.0016716
chr4	130000000	135000000	0.00180751	0.00191825	0.00182781	0.00194209	0.00175565	0.00187384	0.0019242	0.00192596	0.00192044	0.00192975	0.00173732	0.00192737	0.00187162	0.00174937	0.00176283	0.0018892	0.0018086	0.00195441	0.00184464	0.00182271	0.00186314	0.00179733	0.00195289	0.00178571	0.00182789	0.00187659	0.00187294	0.00188066	0.00196149	0.00183234	0.0018507	0.00185313	0.00187288	0.00184407	0.00188707	0.00184671	0.00180756	0.00187324	0.00192026	0.00181804	0.00178091	0.00187374	0.00198004	0.00198348	0.00194376	0.00185024	0.00180928
chr4	135000000	140000000	0.00149975	0.00142108	0.00153429	0.0013537	0.00161405	0.00148789	0.00143379	0.0014063	0.0014517	0.00144232	0.00163747	0.00139164	0.00139044	0.00156233	0.00158437	0.00151519	0.00132804	0.00137942	0.00149701	0.00149485	0.00143705	0.0014996	0.00137976	0.00154902	0.00150142	0.0014777	0.00147174	0.00147944	0.00135715	0.00150548	0.0014808	0.00150625	0.00146175	0.00151624	0.00148095	0.00152305	0.00153992	0.00150761	0.00146575	0.00152427	0.00153888	0.00151094	0.00126108	0.00130545	0.00134413	0.00144792	0.00156743
chr4	140000000	145000000	0.00175654	0.00187418	0.0017407	0.00192645	0.00172642	0.00177942	0.00189202	0.00191554	0.0018783	0.0019069	0.00173795	0.00190656	0.00185114	0.0017474	0.00176304	0.0018088	0.00172281	0.00191519	0.00179273	0.00185399	0.00187065	0.0018097	0.00196342	0.00178769	0.00186054	0.00185585	0.00186387	0.00187298	0.00191076	0.00180727	0.00184478	0.00176863	0.00181362	0.00180145	0.00178185	0.00182575	0.00180838	0.00185557	0.00192426	0.00178458	0.00178091	0.00180073	0.00198426	0.00196211	0.00201239	0.001849	0.00176829
chr4	145000000	150000000	0.00181717	0.00207252	0.00178258	0.00200705	0.00173596	0.001832	0.00206763	0.00205016	0.00209038	0.00208465	0.00176023	0.00205989	0.0020501	0.00181016	0.00183227	0.00193027	0.00186332	0.00222767	0.00191984	0.00196732	0.00203979	0.00200068	0.00216239	0.00186421	0.00199289	0.00201292	0.00209047	0.00211917	0.00216608	0.00197193	0.002001	0.00185761	0.00196668	0.00190554	0.00192272	0.00192531	0.00188458	0.00198235	0.00204554	0.00183913	0.00187727	0.00192083	0.0023227	0.00214897	0.00220151	0.00208739	0.0018829
chr4	150000000	155000000	0	0	0	0	0	0	0	0	0	0	0	0	0	0	0	0	0	0	0	0	0	0	0	0	0	0	0	0	0	0	0	0	0	0	0	0	0	0	0	0	0	0	0	0	0	0	0
chr4	155000000	160000000	0	0	0	0	0	0	0	0	0	0	0	0	0	0	0	0	0	0	0	0	0	0	0	0	0	0	0	0	0	0	0	0	0	0	0	0	0	0	0	0	0	0	0	0	0	0	0
chr4	160000000	165000000	0.0016964	0.00184846	0.00174051	0.0018024	0.00171387	0.00177771	0.00185158	0.00186958	0.00187633	0.00184166	0.00167506	0.00182449	0.00183767	0.00174802	0.00176112	0.001816	0.00167844	0.00186965	0.00178603	0.00170767	0.0017478	0.00175778	0.00183035	0.00173978	0.00177454	0.00174445	0.00176936	0.00170857	0.00181223	0.00201787	0.00180349	0.00178636	0.0017212	0.00170747	0.00179381	0.00174715	0.00173499	0.00190808	0.00175328	0.00177964	0.00170741	0.00180136	0.00182175	0.00187606	0.00192604	0.00180007	0.00187658
chr4	165000000	170000000	0.00152409	0.00147303	0.00152777	0.00145187	0.00155894	0.00156966	0.0014711	0.00148456	0.00148911	0.0014554	0.00161446	0.0014681	0.00149978	0.00164699	0.00158437	0.00148976	0.00133531	0.00153677	0.00153157	0.0015275	0.00151747	0.00154289	0.00145914	0.00158004	0.00152787	0.00151799	0.00150463	0.00149919	0.00148279	0.00155807	0.00150567	0.00155149	0.00150646	0.00151952	0.0014986	0.00153692	0.00154965	0.00150842	0.00151987	0.00149804	0.00154252	0.00149992	0.00139444	0.00141424	0.00147078	0.00146099	0.00155956
chr4	170000000	175000000	0.00144885	0.00132883	0.00147536	0.0012527	0.00158499	0.00142523	0.00132633	0.00134003	0.00134087	0.0013347	0.00159353	0.00129563	0.00134008	0.00159494	0.00153935	0.00141903	0.00123554	0.00124074	0.00141687	0.00138203	0.00138803	0.00147277	0.00125775	0.00152007	0.00140594	0.0014068	0.00142422	0.00135915	0.00127842	0.00146944	0.00142768	0.00142705	0.0013899	0.00141214	0.0014079	0.00146644	0.00150417	0.00142036	0.00139342	0.00147643	0.00145809	0.00139848	0.00117823	0.00119516	0.00128508	0.00136669	0.00155209
chr4	175000000	180000000	0.00159869	0.00157582	0.00161613	0.00156384	0.00165592	0.00164849	0.00156449	0.00159095	0.00159336	0.00160911	0.00166089	0.00155361	0.00168926	0.00165277	0.00162394	0.00162184	0.00145955	0.00161695	0.00161271	0.00164083	0.0015856	0.00162478	0.00150778	0.0016331	0.00159059	0.00160565	0.00161687	0.00161326	0.00155905	0.00162384	0.00160321	0.00163467	0.00162879	0.00162374	0.00163912	0.00161481	0.00163242	0.00159679	0.00160872	0.00161335	0.001653	0.00161288	0.00149468	0.00156304	0.00151304	0.00157143	0.00161861
chr4	180000000	185000000	0.00174358	0.00184684	0.0017475	0.0018627	0.00171094	0.00179054	0.00183896	0.00184364	0.00181699	0.00186953	0.00169817	0.00184092	0.0018279	0.00175011	0.00175323	0.00177266	0.00165451	0.00185257	0.00180413	0.00178767	0.00179922	0.00172558	0.00186004	0.00175239	0.00178483	0.00180579	0.00182884	0.00182325	0.00184474	0.00173625	0.0017808	0.00178619	0.00180079	0.00175667	0.00177303	0.00174088	0.00175246	0.00180234	0.00183624	0.00172918	0.00177495	0.00181075	0.00192058	0.0018836	0.00184598	0.00179785	0.00171981
chr4	185000000	190000000	0.0016226	0.0015786	0.00163443	0.00158313	0.00166486	0.00160256	0.00160348	0.00158866	0.00161276	0.00162852	0.00166454	0.00158471	0.00157167	0.00166508	0.00163749	0.0016099	0.00146062	0.00154136	0.00163259	0.00163673	0.00158481	0.00163692	0.00154284	0.00166797	0.00160674	0.00165012	0.00159615	0.00163459	0.00154071	0.0016243	0.00162313	0.00160004	0.00165467	0.00165068	0.00162693	0.00164101	0.00164391	0.00162693	0.00160209	0.00164031	0.00166381	0.00159285	0.00152038	0.00154761	0.00150975	0.00156674	0.00163305
chr4	190000000	191154276	0.00192205	0.00205718	0.00191444	0.00212238	0.0018467	0.0019461	0.00207199	0.00205392	0.00207006	0.00209997	0.00184946	0.00207425	0.0019858	0.00185668	0.00190971	0.00195086	0.00191052	0.00205261	0.00192326	0.00197433	0.00200908	0.00187141	0.00213628	0.00188011	0.00194561	0.00200486	0.00201454	0.00204165	0.00206148	0.00191059	0.00193798	0.00192803	0.00202039	0.00196574	0.00204083	0.00187651	0.001916	0.00201617	0.00205607	0.00198214	0.00190674	0.0019564	0.0021896	0.00215445	0.00215833	0.00202625	0.00188896
chr5	1	5000000	0.000853105	0.000941113	0.00082076	0.000906327	0.000852892	0.000826763	0.000967181	0.00097022	0.000956986	0.00100535	0.000823419	0.000976582	0.00101357	0.000832354	0.00086232	0.000943312	0.000902619	0.00104433	0.00090985	0.000888876	0.00100312	0.000947431	0.00110373	0.000910837	0.000980237	0.000977398	0.000986608	0.0010268	0.00105953	0.000911215	0.000968084	0.000886552	0.00092275	0.000936454	0.000917231	0.000894637	0.000878517	0.000919357	0.00103409	0.000897586	0.000851276	0.000933867	0.0011827	0.00101117	0.00110134	0.00100135	0.000905287
chr5	5000000	10000000	0.00180937	0.0019395	0.00180232	0.00188006	0.00176855	0.00184474	0.00191727	0.00191606	0.00194664	0.00184998	0.00176221	0.00196575	0.00190937	0.00176414	0.00178118	0.0018648	0.00190662	0.00200391	0.0018735	0.00187997	0.00187827	0.00184213	0.00198595	0.00183856	0.00190711	0.00192257	0.00189729	0.00191308	0.00196869	0.00185333	0.00188607	0.0018272	0.00181154	0.001849	0.00188928	0.0018761	0.00184144	0.00188765	0.00195942	0.00180462	0.00182285	0.00185859	0.00204883	0.00201011	0.00197447	0.0019576	0.00178737
chr5	10000000	15000000	0	0	0	0	0	0	0	0	0	0	0	0	0	0	0	0	0	0	0	0	0	0	0	0	0	0	0	0	0	0	0	0	0	0	0	0	0	0	0	0	0	0	0	0	0	0	0
chr5	15000000	20000000	0	0	0	0	0	0	0	0	1.15453e-07	0	0	0	0	0	0	0	0	0	0	0	0	0	0	0	0	0	0	0	0	0	0	0	0	0	0	0	0	0	0	0	0	0	0	0	0	0	0
chr5	20000000	25000000	0.00174036	0.00181071	0.00171962	0.00179499	0.00173717	0.00175118	0.0018298	0.00180998	0.00180314	0.00177696	0.00172941	0.0018093	0.00173554	0.00174346	0.00179974	0.00184328	0.00181573	0.00176227	0.00175412	0.00173827	0.00180206	0.00176081	0.00181687	0.00178615	0.00178881	0.00183823	0.00177235	0.00188102	0.0018615	0.00175246	0.00179613	0.00173997	0.00183626	0.00179689	0.00180624	0.00174694	0.00180873	0.00180204	0.00181097	0.00178405	0.00175078	0.00181188	0.0018977	0.00186932	0.00183706	0.0018299	0.00176726
chr5	25000000	30000000	0.00178596	0.0017525	0.00164823	0.00196503	0.00175686	0.00169622	0.00175663	0.00178841	0.0018163	0.00176124	0.00176106	0.00192248	0.00181937	0.0017319	0.00174459	0.00182836	0.00187596	0.00176876	0.00172513	0.00174938	0.00176123	0.00168312	0.00179034	0.00175502	0.00176564	0.0018291	0.00184817	0.00180546	0.00171955	0.00181951	0.00175134	0.00170103	0.00180784	0.00178222	0.00171043	0.00168385	0.00179806	0.00180796	0.00178844	0.00176244	0.00179482	0.00182766	0.00183696	0.00173343	0.00181409	0.00181153	0.00177602
chr5	30000000	35000000	0.00166268	0.00177532	0.00165426	0.0017553	0.00162763	0.00169727	0.00175764	0.00180289	0.00177728	0.0017347	0.00167391	0.00173502	0.00173355	0.00167369	0.00168112	0.00173992	0.00159387	0.00183976	0.0017064	0.00174972	0.00175406	0.00169653	0.00175465	0.00169845	0.00173276	0.00173553	0.00174918	0.00173831	0.00181786	0.00176727	0.00173818	0.00170442	0.00170757	0.00171051	0.0017714	0.00172804	0.00169983	0.00172715	0.00175749	0.00162877	0.00169759	0.00167387	0.00186228	0.00181446	0.00183706	0.00175262	0.00170718
chr5	35000000	40000000	0.00161207	0.0016441	0.0016534	0.0016213	0.00168988	0.00164174	0.00161532	0.00163659	0.00162996	0.00157742	0.00168734	0.00162965	0.00158162	0.00163136	0.00165584	0.0016343	0.00155098	0.0016783	0.00165512	0.00165246	0.00163827	0.0016431	0.0015979	0.00163891	0.00162756	0.00162176	0.00160758	0.00159206	0.00160685	0.00166244	0.0016171	0.00164063	0.00163052	0.00161059	0.00168651	0.00167861	0.00170018	0.00164992	0.00163125	0.00163947	0.00165289	0.0016358	0.0015769	0.0015651	0.00157642	0.00165241	0.001689
chr5	40000000	45000000	0.00161973	0.00163518	0.00163606	0.00162384	0.00165609	0.00168899	0.00162638	0.00162992	0.00163227	0.00156487	0.00163257	0.00160343	0.00162117	0.00164428	0.00167515	0.0016412	0.00159804	0.00168052	0.00164031	0.0016781	0.0016468	0.00160647	0.00157347	0.00163968	0.00163119	0.00165378	0.00164986	0.0015717	0.00161911	0.00168763	0.00158486	0.00163583	0.00161758	0.00165852	0.00162124	0.00163309	0.00161941	0.00159465	0.00162683	0.00160642	0.00163666	0.00160149	0.00158649	0.00158955	0.00158023	0.0016195	0.0016315
chr5	45000000	50000000	0.0018224	0.00194141	0.00179954	0.00193285	0.00176571	0.00183761	0.00192654	0.00195107	0.00196639	0.001883	0.00174576	0.00195628	0.00202724	0.00181582	0.00185126	0.00188683	0.00181142	0.00202842	0.00187604	0.0018863	0.00195072	0.00190723	0.00201079	0.00188417	0.00192139	0.00190366	0.00195047	0.00197072	0.00203336	0.00190173	0.00195959	0.00182116	0.00187692	0.00185242	0.00193167	0.00187579	0.00179724	0.0019043	0.00197837	0.00185886	0.001834	0.00189078	0.0021492	0.00205971	0.00200964	0.00194169	0.00184126
chr5	50000000	55000000	0.00171537	0.00181424	0.0016788	0.00181022	0.00170286	0.00172379	0.0017783	0.00173277	0.00179633	0.00169112	0.00167818	0.0017809	0.00179983	0.00168378	0.00173275	0.00173807	0.00159535	0.00185557	0.00177438	0.00175724	0.00171789	0.00176373	0.00177666	0.0017287	0.00174739	0.00179956	0.00175986	0.0017472	0.0017705	0.00172774	0.00171343	0.00173972	0.00173726	0.00174908	0.0017455	0.00169927	0.00176958	0.00171561	0.00176781	0.00168532	0.00168092	0.00174175	0.00185844	0.00182966	0.00179257	0.00174953	0.0016743
chr5	55000000	60000000	0.00173907	0.00186178	0.00180395	0.00190889	0.00172719	0.00182183	0.00185583	0.00186864	0.00185359	0.00180918	0.00172816	0.00188284	0.00188443	0.00171221	0.00175803	0.00178615	0.00166029	0.00193717	0.00181666	0.0018128	0.00183061	0.00182171	0.00193015	0.00174668	0.00182345	0.00178366	0.00181378	0.00182435	0.00189254	0.00178745	0.0017651	0.00179282	0.0018023	0.00179727	0.00183295	0.00176862	0.00176923	0.00180449	0.00183498	0.00179654	0.00179118	0.00181726	0.00190294	0.00193606	0.00191187	0.00183113	0.0017376
chr5	60000000	65000000	0.000913381	0.000945225	0.000921187	0.000950587	0.000889605	0.000920992	0.000983043	0.000986371	0.00096576	0.000931264	0.000883499	0.000974502	0.00095089	0.000881823	0.000913415	0.000930958	0.000908669	0.000957042	0.000933144	0.000935713	0.000979116	0.000965397	0.000954232	0.000903382	0.000960929	0.000948821	0.000928516	0.000987067	0.000994073	0.000910865	0.00092064	0.000886635	0.000984205	0.000930888	0.000925244	0.000884156	0.000926229	0.000949495	0.000969867	0.000957285	0.000909993	0.000934618	0.00100626	0.00101163	0.000956983	0.000974853	0.000907479
chr5	65000000	70000000	0	0	0	0	0	0	0	0	0	0	0	0	0	0	0	0	0	0	0	0	0	0	0	0	0	0	0	0	0	0	0	0	0	0	0	0	0	0	0	0	0	0	0	0	0	0	0
chr5	70000000	75000000	0	0	0	0	0	0	0	0	0	0	0	0	0	0	0	0	0	0	0	0	0	0	0	0	0	0	0	0	0	0	0	0	0	0	0	0	0	0	0	0	0	0	0	0	0	0	0
chr5	75000000	80000000	0.00196435	0.00166494	0.00175297	0.002164	0.00183226	0.00246888	0.00165375	0.00227982	0.00279695	0.00178805	0.0015223	0.00149577	0.00196892	0.00201985	0.00235495	0.00200059	0.00185189	0.00220094	0.00166335	0.00200425	0.00199167	0.00195144	0.00211323	0.00188493	0.00150727	0.00201968	0.00197525	0.00199534	0.00201098	0.00178838	0.00185661	0.00175687	0.001716	0.00172986	0.00167687	0.00228976	0.00179724	0.00188949	0.00204586	0.00234275	0.00165123	0.00204744	0.0018362	0.00186589	0.00225531	0.00256169	0.0019765
chr5	80000000	85000000	0.00165989	0.00155943	0.00164075	0.00154019	0.00168876	0.0016579	0.00158169	0.00158334	0.00161368	0.00154652	0.00167651	0.00153384	0.00155403	0.00167369	0.00169477	0.00161453	0.00161632	0.00157093	0.00163246	0.00163998	0.00158538	0.00161533	0.00156621	0.00163661	0.00159983	0.00159845	0.00160245	0.00158913	0.0015532	0.00164296	0.00161577	0.00165248	0.00163688	0.00165182	0.00168082	0.00163309	0.00165282	0.00167015	0.00163841	0.00167934	0.00168655	0.00164933	0.00146476	0.00149241	0.0015192	0.00160927	0.00166038
chr5	85000000	90000000	0.00163491	0.00160205	0.00165743	0.00160546	0.00167105	0.00164877	0.00161208	0.00162335	0.00164647	0.0015996	0.00170171	0.00160936	0.00159642	0.00167664	0.00169989	0.00165478	0.00148308	0.0016103	0.00167158	0.00163827	0.0016443	0.00161312	0.00156021	0.00167597	0.00163517	0.00164454	0.00159359	0.00163569	0.00162338	0.00165078	0.00165271	0.00164353	0.00161019	0.00165865	0.00166409	0.00164399	0.00169478	0.00163705	0.00163062	0.00166109	0.00166481	0.0016199	0.00156705	0.00161035	0.00156802	0.00164896	0.001689
chr5	90000000	95000000	0.00179713	0.00184823	0.0018072	0.00187468	0.00178067	0.0018456	0.00186812	0.00183259	0.00185601	0.00180139	0.00177116	0.00190552	0.00182904	0.00174728	0.00173509	0.00184452	0.00181492	0.00188799	0.00185616	0.00181297	0.00179569	0.00176781	0.00186467	0.00179196	0.00181104	0.00187369	0.00186152	0.00180314	0.00185182	0.00183013	0.0017884	0.00177286	0.00179155	0.00184786	0.00185955	0.00178044	0.00182948	0.00181522	0.00184845	0.0017829	0.00181414	0.00184957	0.00185589	0.00186897	0.00187118	0.00183335	0.00176816
chr5	95000000	100000000	0.00185862	0.00199602	0.0018464	0.0019898	0.00182194	0.00189989	0.00199468	0.00198816	0.00199479	0.00191113	0.00182718	0.00196315	0.00199965	0.0018109	0.00184571	0.00196497	0.00196686	0.00207301	0.00193857	0.00188852	0.00196062	0.00188238	0.00204132	0.00187474	0.0019483	0.00195641	0.00198763	0.00201094	0.00202988	0.00193438	0.00190526	0.00185255	0.00193618	0.0018762	0.00194398	0.00193569	0.00190756	0.0019232	0.0019849	0.00191037	0.00188444	0.00191357	0.0021171	0.00205514	0.00200294	0.00197387	0.00184461
chr5	100000000	105000000	0.00178961	0.00187452	0.0018303	0.00189376	0.00170983	0.00182458	0.00191571	0.00187875	0.0018903	0.00184497	0.00172712	0.00187005	0.00186024	0.00177878	0.00178768	0.00185317	0.00169888	0.00185874	0.00187173	0.00183331	0.00182367	0.00178426	0.00191089	0.00182617	0.00178202	0.00188464	0.00180129	0.00184787	0.00187803	0.00179654	0.00183029	0.00180633	0.00185878	0.00184103	0.0018815	0.00181003	0.00181401	0.00183105	0.00186446	0.00180766	0.00176855	0.00182854	0.00192531	0.00195754	0.00191974	0.00184272	0.00176455
chr5	105000000	110000000	0.00170592	0.00175216	0.00176073	0.00171408	0.00171318	0.00173587	0.00176925	0.00172954	0.00169704	0.0017038	0.00174138	0.00173971	0.00174322	0.00170347	0.00174981	0.00171305	0.00160745	0.00171705	0.00175817	0.00171707	0.0016849	0.00169373	0.00176192	0.0016979	0.00172609	0.00174069	0.00170198	0.0017238	0.00170808	0.00172762	0.00169617	0.00171155	0.0017465	0.00171481	0.00184642	0.00172958	0.00173101	0.00173012	0.00176812	0.00175929	0.00173257	0.00177018	0.00171128	0.00170452	0.00162656	0.00173068	0.00169287
chr5	110000000	115000000	0.00172182	0.00190597	0.00177137	0.00188473	0.00167354	0.00179264	0.0018985	0.00186739	0.00189331	0.00182951	0.00166475	0.00190687	0.00177129	0.00174666	0.00174	0.00182218	0.00187448	0.00202098	0.0017764	0.00178339	0.00180354	0.00177808	0.00190099	0.00175896	0.00178858	0.00180085	0.00179221	0.00186798	0.00194338	0.00180727	0.0018053	0.00176681	0.00177099	0.00178918	0.00180136	0.00174396	0.00174426	0.00180837	0.00185224	0.0017105	0.00175509	0.00178946	0.00204614	0.00199651	0.00193063	0.00188339	0.0016783
chr5	115000000	120000000	0.00183292	0.00193753	0.00183739	0.00201436	0.00176253	0.00183637	0.00194687	0.00188407	0.00196142	0.00188339	0.00174742	0.00193943	0.00205968	0.0017175	0.00180528	0.00195179	0.00194225	0.00187012	0.00181324	0.00178886	0.00184415	0.00177738	0.00192847	0.00180753	0.00175301	0.00186498	0.00178388	0.00186676	0.00198072	0.00177672	0.00179432	0.00186407	0.0019691	0.00188252	0.00191123	0.00174858	0.00179009	0.00185823	0.00185982	0.00180126	0.00179714	0.00183317	0.00197735	0.00206577	0.00196922	0.00191445	0.00178028
chr5	120000000	125000000	0.00185661	0.0020281	0.00182742	0.00205751	0.00178798	0.00190797	0.0020034	0.00192158	0.00182819	0.00180957	0.00176502	0.00196804	0.00201691	0.00180339	0.00180294	0.00178934	0.0019764	0.00203506	0.00190452	0.0019263	0.00193162	0.00184248	0.00192468	0.00180073	0.00188675	0.00192568	0.00178847	0.00187505	0.00202976	0.00184575	0.00183512	0.00188694	0.00202085	0.0019684	0.00194897	0.00182287	0.00184378	0.00178487	0.00185351	0.00183315	0.00194327	0.0020095	0.00207811	0.00218051	0.00209494	0.00195106	0.00179601
chr5	125000000	130000000	0.00172998	0.00195971	0.00178593	0.0019431	0.00168687	0.00183466	0.00195603	0.00188813	0.00195299	0.00184932	0.00172983	0.0019644	0.00191278	0.00175762	0.00178704	0.00185512	0.00191805	0.00200074	0.00186793	0.00181621	0.00190534	0.001816	0.0019691	0.00178012	0.00183854	0.00185113	0.00187059	0.00187042	0.00198826	0.00180051	0.0018944	0.00183309	0.00186352	0.00183256	0.00185316	0.00175865	0.00181401	0.00183779	0.00189815	0.00175111	0.00178125	0.00181789	0.0020455	0.00211674	0.00199809	0.00189523	0.00172407
chr5	130000000	135000000	0.0027725	0.00262459	0.00310231	0.00294911	0.00242043	0.00310813	0.00264048	0.00253689	0.00301273	0.00260337	0.0027188	0.00274427	0.00290672	0.00290315	0.00264211	0.00291291	0.00286786	0.00247689	0.00260586	0.00313671	0.00297534	0.00285128	0.00281774	0.0028018	0.00296177	0.00264772	0.00279099	0.00287747	0.00293813	0.00286087	0.00266594	0.00273629	0.00310267	0.00298112	0.00322691	0.00283002	0.00287868	0.00284215	0.00262165	0.00282233	0.00261828	0.00274525	0.0028289	0.00342436	0.00319117	0.00257648	0.00284491
chr5	135000000	140000000	0	0	0	0	0	0	0	0	0	0	0	0	0	0	0	0	0	0	0	0	0	0	0	0	0	0	0	0	0	0	0	0	0	0	0	0	0	0	0	0	0	0	0	0	0	0	0
chr5	140000000	145000000	0.00177672	0.0018531	0.00181525	0.00188392	0.00179434	0.00181127	0.00183941	0.00184468	0.00183858	0.00183968	0.00171931	0.00184279	0.00170927	0.00173867	0.00177819	0.0018088	0.00173021	0.00178362	0.00181502	0.00181365	0.0018504	0.00176105	0.00185235	0.00177113	0.0018197	0.00182717	0.0017873	0.00184726	0.0018922	0.00179957	0.00181062	0.00180583	0.00185959	0.00183876	0.0018542	0.00175413	0.00179795	0.00182656	0.00180445	0.00182707	0.00182793	0.00184018	0.00190089	0.00193366	0.00184297	0.00183742	0.00175475
chr5	145000000	150000000	0.00177121	0.00189682	0.00179254	0.00189244	0.00174181	0.00179929	0.00189817	0.00187667	0.00191351	0.00182714	0.00173212	0.00191592	0.00179737	0.00173768	0.0017864	0.00186109	0.00179811	0.00192626	0.00183565	0.00188989	0.00187144	0.0018013	0.00193942	0.00181203	0.00185867	0.00186455	0.00184571	0.00187785	0.00190143	0.00186943	0.00183102	0.00179796	0.00185081	0.00180625	0.00183005	0.00181445	0.00179255	0.00186763	0.00188972	0.00182382	0.0018382	0.00182277	0.00200139	0.001934	0.0019746	0.00189855	0.00178827
chr5	150000000	155000000	0.00177866	0.00181615	0.00182512	0.00187569	0.00177792	0.0018126	0.00180958	0.00183811	0.00182403	0.00178211	0.00173816	0.00182532	0.00171619	0.00174789	0.00175248	0.00179819	0.00190191	0.00182901	0.00179767	0.00180117	0.00179956	0.00171275	0.0018473	0.00174022	0.00176436	0.00179096	0.0017889	0.00181216	0.00180728	0.00176646	0.00175086	0.00178909	0.00183395	0.00179879	0.00184817	0.00172783	0.0018051	0.00179938	0.00183192	0.00177272	0.00177915	0.00183192	0.00183364	0.00185926	0.00176265	0.00183668	0.00176945
chr5	155000000	160000000	0.00187315	0.00201195	0.00189086	0.00211172	0.00178978	0.00194401	0.00202529	0.00202995	0.00203727	0.00199194	0.00178137	0.00207258	0.00191951	0.00181976	0.00180016	0.0019558	0.0019795	0.00200628	0.00190553	0.00191143	0.00200202	0.00183058	0.00203427	0.00182759	0.00190489	0.00195555	0.00194609	0.00200363	0.00210164	0.00184972	0.00190068	0.00187509	0.00202097	0.00191604	0.00197417	0.00184476	0.00187532	0.00193699	0.00198827	0.00192097	0.00186292	0.00194638	0.0021405	0.00210931	0.00204927	0.00199728	0.00189579
chr5	160000000	165000000	0.00166598	0.00194987	0.00159878	0.0019026	0.00159135	0.00166864	0.00199413	0.00198181	0.00202388	0.00194388	0.0015878	0.00200767	0.00214616	0.00166077	0.00172901	0.001837	0.00196255	0.00212156	0.00178096	0.00182903	0.00203512	0.00191913	0.00214808	0.0017787	0.00193461	0.00193245	0.00194075	0.00208212	0.00212256	0.00180925	0.0020616	0.00168263	0.00190857	0.00180018	0.0017649	0.00178208	0.00179701	0.00186497	0.00193952	0.00170956	0.00171271	0.00180837	0.00242959	0.00219834	0.00223064	0.00200862	0.00167276
chr5	165000000	170000000	0.00183364	0.00199886	0.00186834	0.00196787	0.00178342	0.00188553	0.00201133	0.00198618	0.00195496	0.00188128	0.00171119	0.00197657	0.00211904	0.00175491	0.00178363	0.00192008	0.00191159	0.00199884	0.0019149	0.00190493	0.00192968	0.00183163	0.00203817	0.00181049	0.00190817	0.00189206	0.00190423	0.00191149	0.00203021	0.00181077	0.00189923	0.00187236	0.00193283	0.00188682	0.00194038	0.00182071	0.00182045	0.00188847	0.00197416	0.00180913	0.00184029	0.00188564	0.00209358	0.00211468	0.00206121	0.00194749	0.00176519
chr5	170000000	175000000	0.00188697	0.00197332	0.00185886	0.00200472	0.00176193	0.00192338	0.00200597	0.00201765	0.00192806	0.00188802	0.00182656	0.00198	0.00209685	0.00179786	0.00189958	0.00190042	0.00190783	0.00198461	0.00194706	0.00188903	0.00199406	0.00188693	0.00205196	0.00179843	0.00192139	0.00180643	0.00188234	0.00190259	0.00203336	0.00192377	0.00184997	0.00188545	0.00192648	0.00194905	0.00199682	0.00174242	0.00188411	0.00192259	0.00203091	0.00180042	0.0018585	0.00192835	0.00203949	0.00210531	0.00205741	0.00194983	0.00183365
chr5	175000000	180000000	0.000231084	0.000223189	0.000234777	0.000234297	0.000226722	0.000229155	0.000232467	0.000211946	0.00019777	0.000215913	0.000211477	0.000237488	0.000200382	0.000178309	0.000197979	0.000241928	0.000277925	0.000198936	0.000239521	0.000202561	0.000208381	0.000198563	0.000219082	0.000203371	0.000201968	0.000223025	0.000192965	0.000212916	0.000228329	0.000175503	0.000212836	0.000230813	0.000248593	0.000223869	0.000224837	0.000199642	0.00018745	0.000209739	0.000222884	0.000234915	0.000229126	0.000243078	0.000216083	0.000209937	0.000233865	0.000238999	0.000200086
chr5	180000000	180915260	0.00554142	0.00386221	0.00353688	0.0051121	0.00335964	0.00387851	0.00371099	0.00349388	0.00432035	0.00430558	0.00278669	0.00379305	0.00333774	0.0032626	0.0033568	0.00304674	0.00257743	0.00386628	0.00344621	0.0027921	0.00317439	0.00238474	0.00377398	0.00283403	0.00272154	0.00254867	0.00323491	0.00272598	0.00348218	0.00298366	0.00295809	0.00452306	0.00305242	0.00334766	0.00319045	0.00329599	0.00284129	0.00338637	0.00254069	0.00337956	0.00342685	0.00289991	0.00336233	0.00362572	0.00392859	0.00395229	0.00287186
chr6	1	5000000	0.0014971	0.0013667	0.00149787	0.00129929	0.00158353	0.00141173	0.00137291	0.00136827	0.00140944	0.0013755	0.00157999	0.00135596	0.00125758	0.00153993	0.00155375	0.00145249	0.0013622	0.00124596	0.001467	0.00144921	0.00144251	0.00150065	0.00131281	0.00153882	0.00145988	0.0014762	0.00141728	0.00144215	0.00133387	0.00149043	0.00145714	0.00145928	0.00146579	0.00148069	0.00143484	0.00148801	0.00153664	0.00148452	0.0014069	0.00152532	0.00152442	0.00146561	0.00122669	0.00122774	0.00124124	0.00144582	0.00155054
chr6	5000000	10000000	0.00182769	0.00201114	0.00189814	0.00203497	0.00184447	0.0019036	0.00194933	0.00193096	0.00196096	0.00191852	0.00179407	0.00201194	0.00189694	0.00189372	0.00185872	0.00192389	0.00203274	0.00197133	0.00188477	0.00195536	0.00191854	0.00186651	0.001981	0.00186323	0.00188043	0.00195952	0.00196991	0.00195268	0.00199906	0.00186721	0.0019189	0.00191635	0.00192844	0.00190174	0.00192052	0.00181445	0.0019004	0.00190553	0.00196374	0.00189537	0.00185376	0.00188301	0.00204346	0.0020732	0.00189848	0.00192025	0.00183339
chr6	10000000	15000000	0.00184681	0.0021734	0.00185196	0.00211882	0.00175161	0.0018416	0.00218805	0.00221063	0.00224174	0.00214539	0.0017242	0.002259	0.00213222	0.00179896	0.00188379	0.00201654	0.00196067	0.00225819	0.00200453	0.00205467	0.0021301	0.00207196	0.00239537	0.00192002	0.00215542	0.00212604	0.0021948	0.00229345	0.00232963	0.00200575	0.00220224	0.00189091	0.00211096	0.00198408	0.00202736	0.00200844	0.001997	0.00208962	0.00218009	0.00197238	0.00191987	0.00203304	0.00264465	0.00242416	0.00237894	0.0022083	0.00189708
chr6	15000000	20000000	0.000115255	0.000113042	0.000116909	0.000119483	9.87876e-05	0.000109918	0.000120311	0.000127126	0.0001173	0.000119908	0.000102042	0.000115467	0.000117403	0.000104106	0.000112537	0.000118493	0.000106625	0.000130621	0.000115709	0.000101879	0.000112607	0.000109548	0.000113805	0.000115225	0.000111516	0.000122148	0.000115117	0.000113588	0.000128786	0.000118479	0.000116861	0.00011375	0.000112976	9.87804e-05	0.000125658	0.000118881	0.000108672	0.000106862	0.000120444	0.000108487	0.000125269	0.000114088	0.000130289	0.000122168	0.000127169	0.000122273	0.000108423
chr6	20000000	25000000	0.00164586	0.00160918	0.00163366	0.00157318	0.00164122	0.00165666	0.00157008	0.00159991	0.0015907	0.00157359	0.0016182	0.0015897	0.00168395	0.00166225	0.00159365	0.0015993	0.001793	0.00162422	0.00163538	0.0016622	0.00160244	0.0016382	0.00155505	0.00160756	0.00158052	0.00158309	0.00160373	0.00158231	0.00158334	0.00160471	0.00160816	0.00163922	0.00163618	0.00161147	0.00162821	0.00161676	0.00160487	0.00159383	0.00161251	0.00165385	0.00161536	0.0016492	0.00160656	0.00157195	0.0016238	0.00159805	0.00166038
chr6	25000000	30000000	0.00174386	0.00198629	0.0017292	0.00197335	0.00168644	0.00181222	0.00195659	0.00196024	0.00194018	0.00185672	0.00170244	0.00192633	0.00184924	0.00175257	0.00176645	0.00185718	0.00181371	0.00203648	0.00182907	0.0018475	0.00188077	0.00178963	0.00199016	0.00180676	0.00184018	0.00188325	0.00190893	0.00191429	0.00202223	0.00186733	0.00185734	0.00181925	0.00188974	0.00182067	0.00183342	0.00181167	0.00181354	0.00186436	0.00189941	0.00176569	0.00178158	0.00184957	0.00213679	0.00207377	0.00202106	0.00192222	0.00178221
chr6	30000000	35000000	0.0017836	0.00195878	0.00180538	0.00195051	0.00173545	0.00177989	0.00192799	0.00196774	0.00196823	0.00193688	0.00174992	0.00199384	0.00181472	0.00194159	0.0018312	0.00183155	0.00180309	0.00201956	0.00186072	0.00186032	0.00194811	0.00183186	0.00205522	0.00183615	0.00190419	0.00184715	0.00191107	0.00198352	0.00204034	0.00188295	0.00190454	0.00184261	0.00192856	0.00182813	0.00181158	0.0018425	0.0017915	0.00187273	0.00195974	0.00178993	0.00178555	0.00185746	0.00209153	0.00210097	0.00204008	0.00198064	0.00177912
chr6	35000000	40000000	0.0016876	0.00181105	0.0017545	0.0018295	0.00167131	0.00173368	0.00175529	0.00179331	0.00177601	0.00176652	0.00169359	0.00179057	0.00187712	0.001694	0.00169275	0.001732	0.00170614	0.00188847	0.00173615	0.00177433	0.00172676	0.00171975	0.00182266	0.00175907	0.00174177	0.00173994	0.00176082	0.00175452	0.00182033	0.00179771	0.00175665	0.00181097	0.00172028	0.00171354	0.00170544	0.00176338	0.00169631	0.00172572	0.00173327	0.0016912	0.00169052	0.00172196	0.00196367	0.00183686	0.00185963	0.0017398	0.00167289
chr6	40000000	45000000	0.00200816	0.00209696	0.00188444	0.00204025	0.00184773	0.00193669	0.00208003	0.00207569	0.00198209	0.00198349	0.00188362	0.00209193	0.00213118	0.0018109	0.00185008	0.00203806	0.00204834	0.00199884	0.00197731	0.00195861	0.00198166	0.00194304	0.00211165	0.00192933	0.00198739	0.00189098	0.00201764	0.00199534	0.00213639	0.00199572	0.00197082	0.00190251	0.00197349	0.00200027	0.00199484	0.00196456	0.00197402	0.00200289	0.0020547	0.00196126	0.0018978	0.00203091	0.00217988	0.00213571	0.00219009	0.00205337	0.00183417
chr6	45000000	50000000	0.00185833	0.00200471	0.00170774	0.00189315	0.00174318	0.00183457	0.00192989	0.00198608	0.00193637	0.00197557	0.00173691	0.00193995	0.00207912	0.00175848	0.00169008	0.00191658	0.00180255	0.00214797	0.00183198	0.00182134	0.00203012	0.00182346	0.0021026	0.00192078	0.00180297	0.00195458	0.00189558	0.00195817	0.00198455	0.00182068	0.00198639	0.00192919	0.00181408	0.00186405	0.00189137	0.00177766	0.00177978	0.00191748	0.00188793	0.00185288	0.00178235	0.0017802	0.00229815	0.00202188	0.00210334	0.00187846	0.0017679
chr6	50000000	55000000	0.00162703	0.00158097	0.00162571	0.0015744	0.00168386	0.00161663	0.00155332	0.00157177	0.00160733	0.00153146	0.00168328	0.00156411	0.00164658	0.00161992	0.00165861	0.00162215	0.00158311	0.00155021	0.00159967	0.0016128	0.00154648	0.00160857	0.00152273	0.00162773	0.00160486	0.00161048	0.00160224	0.0015795	0.001555	0.00162769	0.00161178	0.00160965	0.00159795	0.0016073	0.00163541	0.00161306	0.00163125	0.00163143	0.00161883	0.00167126	0.00166403	0.00162804	0.0014741	0.0015019	0.00158994	0.0016174	0.00166425
chr6	55000000	60000000	0.00165538	0.00173571	0.00163117	0.00170271	0.00166022	0.00166684	0.00169508	0.00170745	0.00167879	0.00168346	0.00166131	0.00168436	0.00180306	0.00173424	0.00166032	0.00166426	0.00168019	0.00177824	0.0017031	0.00170716	0.0016758	0.00167203	0.00170791	0.0016661	0.00169122	0.0017061	0.00170999	0.0017093	0.00171685	0.00171643	0.0016707	0.00166996	0.00166472	0.00165056	0.00164574	0.00171211	0.00167439	0.00168016	0.00175949	0.00166119	0.00165598	0.00163881	0.0017669	0.00173183	0.0018015	0.0016778	0.00165058
chr6	60000000	65000000	0.00179655	0.00211671	0.00178497	0.00200939	0.00170897	0.0018146	0.00210762	0.00212498	0.00215123	0.00208729	0.00170025	0.00216111	0.00225826	0.00177115	0.00179856	0.00194139	0.00229184	0.00225028	0.00187591	0.00194903	0.00213135	0.00205248	0.00233357	0.00183976	0.00204437	0.0020358	0.00216266	0.00220655	0.00220984	0.00196831	0.0020948	0.00182745	0.00200191	0.00192755	0.00194316	0.0019471	0.00190896	0.00196631	0.00210766	0.00186578	0.00184625	0.00197919	0.00257177	0.00229548	0.00243642	0.00209515	0.00179433
chr6	65000000	70000000	0.00163104	0.00184343	0.00162935	0.00182829	0.00157794	0.00169108	0.00184823	0.00187365	0.00186283	0.00174407	0.00155812	0.00185496	0.00176408	0.00166877	0.00165338	0.00169977	0.00166675	0.00198335	0.00173007	0.00181673	0.00183425	0.00173946	0.00193363	0.00168639	0.00176096	0.0017481	0.00179734	0.00182923	0.00191672	0.00176855	0.00183754	0.00170119	0.00176348	0.00170014	0.00173157	0.00174725	0.00171612	0.00176628	0.00184172	0.00163779	0.00168854	0.00169992	0.00204358	0.00199537	0.0019309	0.00184937	0.00165845
chr6	70000000	75000000	0.00175339	0.00181476	0.00176006	0.00186361	0.00173295	0.00179235	0.00180891	0.00177914	0.00176308	0.00173523	0.00170473	0.0017861	0.00159111	0.0017821	0.00178715	0.00180632	0.00163932	0.00168336	0.00176982	0.00174151	0.00177556	0.00169828	0.00177645	0.00173726	0.00170047	0.00175057	0.00172269	0.00178779	0.00181054	0.00175153	0.00174192	0.00178744	0.00177007	0.0017807	0.00180148	0.00169814	0.0017643	0.00179805	0.00181539	0.00174691	0.00173003	0.00176567	0.00182085	0.00185149	0.00171763	0.00181609	0.00175359
chr6	75000000	80000000	0.00235901	0.00216541	0.00283917	0.00260254	0.00220875	0.00212857	0.0024003	0.00243415	0.00219521	0.00240806	0.00215538	0.00187639	0.00220297	0.00230546	0.00217628	0.00227834	0.00215846	0.00209436	0.00258839	0.00201997	0.00192832	0.00217532	0.00292702	0.00185413	0.0022839	0.00249302	0.00185853	0.00225213	0.00286243	0.00201006	0.0022515	0.0024184	0.0027552	0.00225045	0.00245125	0.00192501	0.00207015	0.00214735	0.00218399	0.0024185	0.00248507	0.00276804	0.0024186	0.0025125	0.00239863	0.00241439	0.00239717
chr6	80000000	85000000	0.00183106	0.00199608	0.00175833	0.00191874	0.00176992	0.001861	0.00197435	0.00200692	0.00191928	0.00194916	0.00179345	0.00203628	0.00197404	0.00193777	0.00184966	0.00194458	0.00188753	0.0020485	0.00189819	0.00194732	0.00197518	0.00204933	0.00202785	0.00189272	0.00187061	0.0018522	0.00191213	0.00194562	0.00206935	0.00197169	0.00187907	0.00188917	0.00185139	0.00191857	0.0018585	0.0019585	0.00187075	0.00192024	0.00201901	0.00181364	0.00180994	0.00190368	0.00213066	0.00217434	0.00215899	0.00196142	0.00172587
chr6	85000000	90000000	0.00187494	0.00199816	0.0019335	0.00202106	0.00174912	0.00183989	0.00196307	0.00198139	0.00197077	0.00191456	0.00178105	0.00201891	0.00206992	0.00179872	0.00177669	0.0019907	0.00196995	0.00204138	0.00192832	0.0019222	0.00197905	0.00206927	0.00205333	0.00188011	0.00194702	0.00196199	0.00192943	0.00194306	0.00206958	0.00193088	0.00194715	0.00186987	0.00191885	0.00194525	0.00192493	0.00191196	0.00185304	0.00193934	0.00197185	0.00188918	0.00184769	0.00191294	0.00222399	0.00207011	0.00218641	0.00198274	0.00183765
chr6	90000000	95000000	0.00172869	0.0017975	0.00170659	0.00178423	0.00167277	0.0017779	0.00179048	0.00179893	0.00177866	0.00180614	0.00166568	0.00180961	0.00188149	0.00170003	0.00168112	0.00175423	0.00190796	0.00186949	0.0017702	0.00177109	0.001761	0.00178613	0.0017994	0.00172892	0.00175195	0.00173929	0.00178847	0.0018001	0.00186127	0.00179852	0.0017919	0.00172861	0.00173275	0.00175882	0.0017469	0.00178033	0.00172468	0.00176322	0.00175654	0.00172813	0.00172595	0.00175089	0.00190013	0.0018396	0.00187761	0.00178232	0.00170357
chr6	95000000	100000000	0.00185447	0.00211404	0.00187093	0.00212024	0.00174043	0.00184931	0.00211712	0.00212269	0.00210239	0.00211317	0.0017317	0.0021246	0.00223872	0.00178075	0.00182843	0.00195797	0.00234899	0.00218655	0.00195845	0.00194527	0.00204354	0.00202401	0.00228125	0.00190401	0.00200295	0.00200411	0.0020753	0.00212684	0.00218847	0.00194487	0.0020511	0.00188246	0.00197696	0.00194449	0.00199891	0.00192305	0.00191846	0.00200044	0.0020985	0.00193304	0.00187296	0.00195815	0.00237461	0.0022925	0.00239495	0.00206236	0.00182617
chr6	100000000	105000000	0.000407761	0.000459293	0.000392796	0.000434282	0.000389992	0.000406203	0.000497219	0.000491102	0.000498755	0.000479498	0.000394529	0.000484754	0.000515986	0.000417038	0.000407266	0.000455545	0.000522371	0.000530231	0.000432201	0.000461532	0.000481937	0.000473774	0.000535124	0.000430422	0.000475901	0.000466139	0.000472748	0.000512851	0.000517507	0.000430536	0.00048531	0.000424263	0.000460913	0.000440907	0.000438292	0.000441616	0.00044594	0.00046494	0.000478406	0.000429855	0.000430991	0.000443076	0.000569232	0.000527642	0.000557628	0.000480832	0.000429695
chr6	105000000	110000000	0.00147892	0.00133172	0.00145715	0.00125168	0.00155971	0.00140013	0.00135034	0.00130158	0.00134571	0.00133813	0.00159196	0.0013079	0.0013013	0.00158854	0.00153871	0.00138383	0.00127063	0.00124185	0.00139193	0.00143707	0.00136039	0.00144605	0.0012569	0.00150582	0.0014222	0.00140078	0.00142454	0.00138597	0.00127504	0.00148927	0.00142261	0.00140037	0.00133503	0.0014172	0.00139118	0.00148205	0.00149667	0.00140483	0.00136794	0.00145156	0.00145444	0.00139848	0.00121198	0.00122419	0.00119912	0.00131936	0.00152978
chr6	110000000	115000000	0.00175138	0.00177735	0.00175527	0.00178626	0.00171868	0.00177238	0.00177629	0.00173225	0.0017371	0.001745	0.00168464	0.00177892	0.00180875	0.00168563	0.00174203	0.00175917	0.00217379	0.00176797	0.00176058	0.00166869	0.00174041	0.00170692	0.00177066	0.0017378	0.00172633	0.00172898	0.00175249	0.00174952	0.00180785	0.00175165	0.00174289	0.00172895	0.00178196	0.00177387	0.00175189	0.00172279	0.00175914	0.00172593	0.00176391	0.00173138	0.00176679	0.00173499	0.00176101	0.00178898	0.00169651	0.00177751	0.00175217
chr6	115000000	120000000	0.00354751	0.00317109	0.00367229	0.00332076	0.00316997	0.00397778	0.00333095	0.00274477	0.00286034	0.00310505	0.00293424	0.00352185	0.00285845	0.00287078	0.00329813	0.00292877	0.00436801	0.0028678	0.00300148	0.0033179	0.0032878	0.00292816	0.00342983	0.00283107	0.00313191	0.0028368	0.00317788	0.00301349	0.00306894	0.00286332	0.00298924	0.00312236	0.00303833	0.00340255	0.00277666	0.00285478	0.00277447	0.00309439	0.00283875	0.00339457	0.00311141	0.00368976	0.00316197	0.00345041	0.00292817	0.00291334	0.00339102
chr6	120000000	125000000	0.00149768	0.00136873	0.00145954	0.00130234	0.00158757	0.00144263	0.00136207	0.00135222	0.00138612	0.00132902	0.00157187	0.00134348	0.00135753	0.00158386	0.00155834	0.00140575	0.0015339	0.00133973	0.00143637	0.00145314	0.00137233	0.00148782	0.00130481	0.0015318	0.00144163	0.00146115	0.0014601	0.00140973	0.00130631	0.00151539	0.00143577	0.00142059	0.00139579	0.00143807	0.0013863	0.00145698	0.00153125	0.0014552	0.00141069	0.00144684	0.00151581	0.00145471	0.0012093	0.00125219	0.00125489	0.00137927	0.00157465
chr6	125000000	130000000	0.00162947	0.00158925	0.0016512	0.00153795	0.00168249	0.00161197	0.00163096	0.00163784	0.00158967	0.0015728	0.0016586	0.0015637	0.00155905	0.0016732	0.00163856	0.00161062	0.0017649	0.00147099	0.00163082	0.00164288	0.00161643	0.00162898	0.00155368	0.00162576	0.00160428	0.00162735	0.00162125	0.00163191	0.0015379	0.00169544	0.00163134	0.00161213	0.00161169	0.0016159	0.00160742	0.00163741	0.00162175	0.00161733	0.00163378	0.0016273	0.00167584	0.00162165	0.00150951	0.00150327	0.00151199	0.00157648	0.00166554
chr6	130000000	135000000	0.00174258	0.0017554	0.00178037	0.00173388	0.00176958	0.00176211	0.00176736	0.00172891	0.00174299	0.00175556	0.00174461	0.00177341	0.0017839	0.00175454	0.00174341	0.00175856	0.00195274	0.00172163	0.00176248	0.00173621	0.00174348	0.0017012	0.00176139	0.0017457	0.00176494	0.00178441	0.00176626	0.00175513	0.00177669	0.00174103	0.00172937	0.00174436	0.00174846	0.00176869	0.00177442	0.00174263	0.00174859	0.00173778	0.00176675	0.0017745	0.00176315	0.00174939	0.00171793	0.00171081	0.00166776	0.00177308	0.00179433
chr6	135000000	140000000	0.00160355	0.00153516	0.0016075	0.00150121	0.00165807	0.00159163	0.00148842	0.00154666	0.00151624	0.00151878	0.001651	0.00154102	0.00150433	0.00160293	0.00162426	0.00158056	0.00154237	0.00148933	0.0015936	0.00160271	0.00159049	0.00155234	0.00150515	0.0016126	0.00155303	0.00157997	0.00156988	0.00155037	0.00152328	0.00158629	0.00155432	0.00157261	0.00157565	0.00155949	0.00157746	0.00157124	0.00162902	0.00157575	0.0015684	0.0016167	0.0015838	0.00155728	0.00142436	0.00146704	0.00139466	0.00157377	0.00160365
chr6	140000000	145000000	0.00173177	0.00174984	0.00175642	0.00176443	0.0017345	0.00178588	0.00172435	0.00175225	0.0017274	0.00177154	0.00171462	0.00171755	0.00171354	0.00170039	0.00172912	0.00173817	0.00173397	0.00181193	0.00173526	0.00170134	0.00171823	0.0016578	0.00170865	0.00167882	0.00169766	0.00169739	0.00173754	0.00168419	0.00173024	0.0017169	0.00168446	0.00175248	0.00172051	0.00171051	0.00172088	0.00174447	0.00175903	0.00170335	0.00173917	0.00173285	0.00170962	0.0017425	0.00176229	0.00172932	0.00174349	0.00173967	0.00175127
chr6	145000000	150000000	0.00105384	0.00113911	0.00105918	0.00115768	0.00105735	0.0010563	0.00113463	0.00114007	0.00116769	0.00116448	0.00100418	0.00117579	0.00117716	0.00104512	0.0010731	0.00112574	0.00105778	0.00117179	0.00110696	0.0011205	0.00114291	0.00108824	0.00121132	0.0010823	0.00115412	0.00114058	0.00111571	0.00120157	0.00117584	0.00108578	0.0011744	0.00106028	0.00116118	0.00108836	0.0011315	0.00104547	0.00109363	0.00114044	0.00116601	0.00112883	0.00107985	0.00112835	0.00125891	0.00124568	0.00121801	0.00117897	0.00110769
chr6	150000000	155000000	0.00262031	0.00257959	0.00248681	0.00269766	0.00260287	0.00265867	0.00259557	0.00251115	0.00297152	0.00279511	0.00246974	0.00290249	0.00282479	0.00242766	0.00238973	0.002759	0.00294168	0.00263708	0.00269651	0.00246031	0.00252559	0.00267663	0.00275816	0.00269513	0.00273359	0.00256403	0.00265676	0.00266553	0.00279078	0.00237459	0.00271146	0.00252039	0.00276039	0.00252036	0.00250073	0.00241214	0.00275665	0.00268084	0.00261154	0.0025187	0.00260603	0.00274875	0.00274809	0.00260415	0.00253262	0.00262405	0.00269021
chr6	155000000	160000000	0.00177687	0.00183323	0.00176418	0.00181742	0.00173656	0.00177932	0.00183818	0.00185927	0.00183373	0.00181525	0.00173576	0.00181772	0.00186925	0.00174851	0.00177573	0.00179829	0.00218871	0.00187123	0.00177564	0.00180989	0.00178591	0.00175626	0.00183456	0.00175151	0.00181771	0.00184758	0.00182393	0.00181948	0.00184508	0.00175678	0.00178804	0.00174378	0.00182551	0.00182586	0.0018081	0.00173903	0.00176348	0.00178722	0.00185435	0.00178405	0.00178886	0.00178683	0.00188862	0.00193297	0.0018511	0.00184592	0.00179549
chr6	160000000	165000000	0.0017516	0.00176785	0.00176025	0.00176586	0.00173459	0.00179092	0.00173976	0.00174371	0.00176827	0.00173258	0.00173066	0.0018016	0.00173696	0.00173953	0.00171899	0.00176803	0.00194118	0.00174662	0.00179248	0.00178972	0.00172756	0.00166725	0.00176908	0.00172344	0.00174247	0.00176389	0.00174181	0.00172417	0.00175543	0.00175829	0.00172357	0.00174328	0.00177053	0.00178349	0.00180206	0.00174571	0.00175457	0.00173185	0.00176854	0.00176244	0.00177286	0.00174588	0.00170335	0.00173709	0.00173404	0.00176852	0.00172484
chr6	165000000	170000000	0.00161336	0.00152399	0.00162159	0.001521	0.00169616	0.00160085	0.00155555	0.00152707	0.00154533	0.00158244	0.00166371	0.00155069	0.0015802	0.00166483	0.0016601	0.00157747	0.00178413	0.00146023	0.00160537	0.00160682	0.00157082	0.00152667	0.00149367	0.00161151	0.00160919	0.00162026	0.00157426	0.0015962	0.00149223	0.001606	0.00156494	0.00160459	0.00158593	0.00158302	0.0016044	0.00161121	0.00164895	0.00159005	0.00159672	0.00164461	0.00164041	0.00162716	0.00143331	0.00142887	0.00142603	0.00156748	0.00167224
chr6	170000000	171115067	0.00183285	0.00192473	0.00180625	0.00195305	0.0018167	0.00185691	0.00193414	0.0019271	0.0019299	0.00192063	0.00173774	0.00194609	0.00178817	0.00178641	0.00181787	0.00194026	0.00197398	0.00190238	0.00186148	0.00187604	0.00189499	0.00178613	0.00193615	0.00184207	0.00185879	0.00187089	0.00190252	0.00191015	0.00196947	0.00184902	0.0018641	0.00181544	0.00189205	0.00182952	0.00188382	0.00183931	0.00181752	0.00187253	0.00189888	0.00184239	0.00182517	0.00189453	0.00199871	0.00199617	0.00188208	0.00189905	0.00184616
chr7	1	5000000	0.00148429	0.00141361	0.00151589	0.00135005	0.0015745	0.00146735	0.00134744	0.00140776	0.00137077	0.00139452	0.00160873	0.00135596	0.00140173	0.00156602	0.00155407	0.00142223	0.00130411	0.00134827	0.00143725	0.00147143	0.00140623	0.00146834	0.00137345	0.00151832	0.00150259	0.00147802	0.00146502	0.00141302	0.0013621	0.00151714	0.00146052	0.00144942	0.00141312	0.00146286	0.00144146	0.00151113	0.00152433	0.00144529	0.00144332	0.00149489	0.00151581	0.00145233	0.00124625	0.00129768	0.00132025	0.00141945	0.00156988
chr7	5000000	10000000	0.00169261	0.00170363	0.00167142	0.00166454	0.00168377	0.00169508	0.00170435	0.00168192	0.00173306	0.00168267	0.00168453	0.00169914	0.00168395	0.00171172	0.0016984	0.0017042	0.00158029	0.00167909	0.00167943	0.00167057	0.00170128	0.00166748	0.00171981	0.00166325	0.00171498	0.00170395	0.00171778	0.00171637	0.00168828	0.00164949	0.00171754	0.00167576	0.0017264	0.00165498	0.00169684	0.00166135	0.00175047	0.00170182	0.00169948	0.00169928	0.00169218	0.00166648	0.00168328	0.00171161	0.00168876	0.00171132	0.0017251
chr7	10000000	15000000	0.00165009	0.00186532	0.00168474	0.00186757	0.00154939	0.00170573	0.00177908	0.00185062	0.00187691	0.00182727	0.00159259	0.00191925	0.00178106	0.00161339	0.00168656	0.00176412	0.00170762	0.00205989	0.00171019	0.00173946	0.00185723	0.0017299	0.0019131	0.00170766	0.00173627	0.00176583	0.00176915	0.0018352	0.0019228	0.00173194	0.00184043	0.00173069	0.00180195	0.00173694	0.0016922	0.00171725	0.00167591	0.00181992	0.00183519	0.00163507	0.00163114	0.00168502	0.00210329	0.00205937	0.00197119	0.00176568	0.00159076
chr7	15000000	20000000	0.00162739	0.00186254	0.00161306	0.00188077	0.0015365	0.00166246	0.00184276	0.00188876	0.00189227	0.00188986	0.00156843	0.00189543	0.00184592	0.00166828	0.00166746	0.00173055	0.00173639	0.00198414	0.00171488	0.0018222	0.00186746	0.0017705	0.001983	0.0017093	0.00180707	0.00177431	0.00177085	0.00186835	0.0019589	0.00177205	0.00183379	0.00173168	0.00174592	0.00169305	0.00170753	0.00171457	0.00167251	0.00178539	0.00183719	0.00162122	0.00164053	0.00170681	0.00216876	0.00207011	0.00206318	0.00183545	0.00159038
chr7	20000000	25000000	0.00245029	0.00216645	0.00269408	0.0027002	0.00241853	0.00230391	0.00268996	0.00230139	0.0024118	0.00246933	0.00203741	0.00255276	0.00218884	0.00211719	0.00226556	0.00232714	0.00265784	0.00228649	0.00259751	0.00219843	0.00227103	0.00208689	0.00236284	0.00214641	0.00227279	0.00219243	0.00199468	0.00218717	0.00246111	0.00209752	0.00237162	0.00232214	0.00263367	0.00255982	0.00250642	0.00204265	0.00215503	0.00228118	0.0021324	0.00243098	0.00222956	0.0022532	0.0024099	0.00258735	0.00238576	0.00233279	0.00215969
chr7	25000000	30000000	0.00186184	0.00205463	0.00188396	0.00207801	0.00182512	0.00191339	0.00203021	0.00201109	0.00198832	0.00250221	0.00177085	0.00204315	0.00201027	0.00187833	0.00188496	0.00197938	0.00206044	0.00214971	0.00191642	0.0019345	0.00198655	0.00187795	0.00210723	0.00187967	0.0019414	0.00196779	0.00197055	0.00203727	0.00207948	0.00193566	0.00195512	0.00187368	0.00195466	0.00191895	0.00195931	0.00190086	0.0018929	0.0019608	0.00199638	0.00190891	0.00187936	0.00191495	0.00224535	0.00220302	0.00214232	0.00204178	0.00186292
chr7	30000000	35000000	0.00167435	0.00189757	0.00165436	0.00189833	0.00161302	0.00172817	0.00187169	0.00187479	0.00186006	0.00205348	0.00160352	0.00182833	0.00187191	0.00170187	0.00168144	0.00179768	0.00191832	0.00191899	0.00178071	0.00175228	0.00178807	0.00173608	0.0018933	0.0017571	0.001764	0.00175917	0.00172558	0.00182155	0.00186858	0.00169299	0.00181448	0.00179812	0.00173714	0.0017869	0.00177988	0.00175794	0.00166782	0.0017859	0.00177128	0.00170421	0.00171337	0.00174876	0.00198272	0.00193171	0.0019011	0.00176852	0.00168294
chr7	35000000	40000000	0.00162825	0.0018645	0.00165532	0.00185326	0.00156685	0.00170259	0.00183036	0.00183488	0.00182265	0.00192367	0.00158686	0.00185476	0.00190908	0.00165843	0.00164922	0.0017462	0.00181949	0.00183581	0.00169589	0.00174117	0.00183527	0.00173853	0.00193447	0.00167926	0.00172995	0.00179032	0.00173999	0.00180351	0.0019093	0.00169521	0.00179118	0.00170252	0.00174223	0.00171038	0.00169162	0.00173615	0.00168119	0.00177353	0.00176718	0.00168878	0.00162872	0.00169929	0.00199257	0.00200097	0.00192827	0.00173992	0.0016217
chr7	40000000	45000000	0.00132186	0.00150019	0.00135135	0.00150303	0.00129215	0.00135334	0.00149747	0.00150884	0.00151612	0.00155074	0.00133696	0.00150856	0.00152586	0.00131535	0.00136516	0.00141615	0.00147299	0.00147605	0.00139459	0.00139263	0.00149597	0.00142167	0.001548	0.00139388	0.00139283	0.00145675	0.00141589	0.00149748	0.00154015	0.00137475	0.00146378	0.00140907	0.00144581	0.00141935	0.00139222	0.00134971	0.0014091	0.00147543	0.00145248	0.00137843	0.00134672	0.00139811	0.00164326	0.00163218	0.00158823	0.00147257	0.00138604
chr7	45000000	50000000	0.0014908	0.00180462	0.00146663	0.00170302	0.00139824	0.00152278	0.00176646	0.00181832	0.00180972	0.00179109	0.00144432	0.00181388	0.00179149	0.00151753	0.00154405	0.00165736	0.00158647	0.00200802	0.00159322	0.00172921	0.00188532	0.00172862	0.00200543	0.00164385	0.0017667	0.00173865	0.00175281	0.00189991	0.00193956	0.00170768	0.00188981	0.00156425	0.00168816	0.00163892	0.00159708	0.0016482	0.00161507	0.0017436	0.00177328	0.00153308	0.00155631	0.00158959	0.0022231	0.00200897	0.00195622	0.00178553	0.00154396
chr7	50000000	55000000	0.0015596	0.00180833	0.00157252	0.00174068	0.00146918	0.00161273	0.0017392	0.00176257	0.00175292	0.00177154	0.00152106	0.00178173	0.00173279	0.00158029	0.00158586	0.00162102	0.00167145	0.00186633	0.00161816	0.00168442	0.0017312	0.00165442	0.00186888	0.00163343	0.00164383	0.00169589	0.00166845	0.00174818	0.00184676	0.00166792	0.00174156	0.00164693	0.00166379	0.00166105	0.0016116	0.00165919	0.00160815	0.00171132	0.00170211	0.001544	0.00157441	0.001606	0.00199372	0.00194817	0.00191869	0.00167348	0.00149962
chr7	55000000	60000000	0.00163999	0.00159632	0.00166337	0.00164678	0.00161284	0.00161806	0.00160795	0.00161325	0.00168053	0.00160792	0.0016206	0.00169425	0.00157622	0.00161659	0.00164154	0.00168649	0.00165491	0.00153503	0.00166551	0.00153588	0.00163508	0.00172652	0.0016399	0.00161469	0.00160873	0.00162993	0.00151916	0.00163886	0.00168896	0.0015583	0.00160478	0.00163011	0.00169267	0.00167737	0.00160335	0.00156179	0.00162644	0.00164287	0.00160767	0.00163821	0.00153203	0.00163881	0.00165898	0.00164349	0.00166475	0.00165697	0.00163937
chr7	60000000	65000000	0.00176448	0.00193817	0.00169729	0.0018893	0.00163124	0.00173758	0.00192174	0.00192575	0.0018514	0.00214051	0.00165142	0.00184904	0.00187191	0.00169067	0.00187846	0.00182197	0.00183899	0.00198129	0.00186046	0.00172733	0.00191444	0.00198131	0.0019431	0.00181641	0.00181444	0.00179193	0.00177085	0.00205226	0.00191054	0.00181788	0.00193496	0.00175977	0.00190095	0.0018662	0.00168802	0.0018275	0.00178083	0.00185251	0.00180266	0.00174932	0.00166602	0.00177393	0.00216339	0.00207045	0.00203077	0.00186688	0.00171569
chr7	65000000	70000000	0.00157249	0.00191859	0.00165225	0.00181742	0.00153804	0.00166836	0.00182667	0.00181571	0.00184874	0.00182344	0.00156541	0.00184987	0.00188964	0.00160552	0.00166437	0.00173817	0.00181398	0.00203363	0.00167905	0.00173502	0.00184494	0.00177995	0.00193647	0.00168299	0.00174786	0.00174348	0.00177352	0.00183398	0.00195519	0.00179328	0.00183283	0.0017248	0.00169949	0.0017229	0.0016562	0.00176205	0.00163031	0.00181654	0.00179139	0.00163653	0.00161249	0.00165258	0.0021327	0.00208177	0.00195504	0.00178479	0.00158264
chr7	70000000	75000000	0.00174014	0.00175065	0.00174683	0.00177986	0.00172487	0.00174414	0.00175585	0.00168473	0.00171609	0.00175583	0.00171108	0.00172826	0.00172492	0.00176082	0.00169477	0.00174456	0.00177754	0.00177619	0.00174248	0.00168835	0.0017329	0.00170937	0.00175739	0.00168145	0.00174411	0.00174284	0.00174501	0.00171734	0.00172641	0.00172389	0.00170546	0.00175869	0.00177342	0.00171784	0.00174992	0.00172341	0.00169291	0.00170876	0.00174612	0.00170043	0.00175707	0.00176667	0.00173953	0.00171515	0.00172603	0.00172106	0.00173064
chr7	75000000	80000000	0.00295927	0.0029182	0.0032909	0.00317032	0.00257673	0.00245138	0.00284155	0.00280312	0.00293711	0.0026513	0.00246724	0.00309005	0.0027052	0.00269038	0.00259187	0.0032197	0.00280332	0.00263408	0.00295882	0.00309073	0.00298785	0.00288919	0.00298671	0.00293139	0.00296786	0.00286419	0.00271304	0.0029818	0.00311764	0.00291428	0.00296063	0.00286338	0.00301753	0.0029705	0.00284355	0.0028406	0.00277224	0.00299284	0.00301036	0.00301392	0.00262137	0.00287874	0.00364976	0.00296746	0.00315075	0.00289498	0.00269227
chr7	80000000	85000000	0.00163741	0.00163332	0.00160453	0.00164566	0.0016327	0.0016638	0.00162202	0.00160293	0.00158539	0.00162694	0.00165048	0.00160302	0.00162032	0.00158546	0.00163834	0.00158952	0.00157666	0.00165506	0.00161702	0.00168921	0.0016377	0.00159468	0.00157305	0.00164111	0.00162675	0.00161091	0.00161014	0.00161119	0.00163834	0.00163678	0.00161046	0.00165157	0.0016162	0.00162981	0.00161427	0.00163063	0.00164555	0.00161917	0.00164578	0.0015846	0.00164406	0.00161251	0.00159454	0.0015819	0.00158863	0.00158375	0.00164878
chr7	85000000	90000000	0.00175954	0.00179999	0.00177022	0.00181407	0.00174791	0.00176468	0.00179785	0.00181175	0.00185024	0.00180918	0.00173128	0.00179369	0.00174948	0.00172365	0.00172912	0.00174486	0.00174191	0.00177334	0.00176792	0.00171673	0.00180411	0.00175101	0.00181087	0.00172224	0.00183796	0.00177507	0.00176252	0.00175525	0.0018417	0.00171736	0.00175726	0.00172977	0.00179791	0.00174225	0.00178719	0.00174242	0.00177813	0.00174983	0.0018136	0.00182256	0.00175564	0.00178621	0.00183837	0.00183149	0.00185032	0.00181363	0.00174663
chr7	90000000	95000000	0.00177436	0.00178499	0.00178727	0.00181083	0.00175961	0.00179967	0.00180042	0.00173527	0.00177751	0.00183691	0.00172753	0.00179952	0.0017197	0.00173497	0.0017112	0.00179963	0.00179435	0.00179849	0.00179084	0.00178168	0.00174689	0.00169688	0.00178634	0.00175984	0.00174938	0.00174294	0.00176487	0.00174343	0.00177444	0.00172378	0.00173347	0.00174444	0.00177965	0.00176629	0.00176385	0.00173913	0.0017745	0.00178171	0.00179486	0.00177041	0.00176005	0.00177869	0.00176012	0.00177206	0.00173942	0.00177061	0.00175656
chr7	95000000	100000000	0.00176412	0.00193435	0.0017775	0.00190808	0.00173201	0.00182553	0.00190342	0.00191637	0.00190081	0.00190848	0.00177106	0.00195722	0.00193725	0.00181188	0.00179494	0.00184534	0.00184235	0.00197038	0.00184856	0.0018475	0.00186394	0.00182171	0.00197732	0.00178275	0.00185294	0.00184812	0.00187668	0.001882	0.00196846	0.00183397	0.00184768	0.00182414	0.00187392	0.00182851	0.00185142	0.0018201	0.00179724	0.00187529	0.0018972	0.00174565	0.00181027	0.00185083	0.0020721	0.00201811	0.00198798	0.00188845	0.00178453
chr7	100000000	105000000	0.00166884	0.00167589	0.00170927	0.00168809	0.00169788	0.00170354	0.00168022	0.001679	0.00167579	0.00168676	0.00167703	0.00170226	0.00175925	0.00171479	0.0016681	0.00172767	0.00168436	0.00169475	0.00169867	0.00168596	0.00165203	0.00167005	0.00169012	0.00167597	0.00169075	0.00167752	0.00167047	0.00166579	0.00172562	0.0017134	0.00165029	0.00171528	0.00170226	0.00169065	0.00173215	0.00167471	0.00170006	0.00165881	0.00170306	0.00166497	0.00167198	0.00168264	0.00168072	0.00169801	0.00166908	0.0016831	0.00169184
chr7	105000000	110000000	0.00164543	0.00162736	0.00164344	0.00158881	0.00165317	0.00166779	0.00162023	0.00164993	0.00161587	0.00164833	0.00164746	0.00160281	0.00161671	0.00168157	0.0016264	0.00158169	0.00166984	0.00159449	0.00163689	0.00166579	0.00163952	0.0016277	0.00160095	0.00162411	0.00168338	0.00162875	0.00164741	0.00159657	0.00158694	0.0016678	0.00162048	0.00165911	0.00162994	0.00160894	0.00163854	0.00166567	0.00166724	0.00159536	0.00165831	0.00165594	0.00163975	0.00159623	0.00155848	0.00156853	0.00161724	0.00164538	0.00167598
chr7	110000000	115000000	0.00149045	0.00138523	0.00149289	0.0013602	0.00160519	0.00144596	0.00141681	0.00139244	0.00139859	0.00144114	0.00163393	0.00137281	0.00142259	0.00160367	0.00154543	0.00145599	0.00140267	0.00136472	0.00145295	0.00150579	0.00140771	0.00150112	0.00136281	0.00153465	0.00147322	0.00146599	0.00144686	0.00144239	0.00135018	0.00152064	0.00147138	0.00146665	0.00145101	0.00148335	0.00146341	0.0015063	0.00154649	0.00146266	0.00143027	0.00149752	0.00153159	0.00147826	0.00124996	0.00124728	0.00132209	0.0014388	0.00157142
chr7	115000000	120000000	0.00156912	0.001497	0.00158009	0.00144192	0.00165214	0.00156415	0.00149668	0.00150217	0.00147548	0.00149541	0.00161518	0.00147257	0.00147323	0.00163198	0.00159472	0.00151972	0.00146277	0.00143873	0.00155157	0.00156835	0.00151292	0.00154674	0.00142314	0.00160602	0.00153875	0.00152368	0.00155589	0.00148456	0.00144702	0.00161183	0.00151291	0.00154014	0.00151096	0.00155873	0.00153565	0.00158562	0.00160405	0.00151466	0.00152976	0.00157704	0.00158865	0.00155628	0.00135838	0.00137173	0.00137406	0.00149365	0.0015945
chr7	120000000	125000000	0.00151786	0.00142131	0.00150046	0.00134081	0.0016039	0.00145404	0.00139201	0.00140693	0.00141937	0.00142582	0.00159009	0.00137489	0.00135251	0.00156712	0.00158405	0.00144529	0.00140872	0.00130273	0.001467	0.00147759	0.00144365	0.00154592	0.00136397	0.00153992	0.00147896	0.00149209	0.00146854	0.00144568	0.00138099	0.00153008	0.0014686	0.00147038	0.00148809	0.00144933	0.00146237	0.00150897	0.00151964	0.00148156	0.00144175	0.00149877	0.00148314	0.00145033	0.00129842	0.00129196	0.00131867	0.00146296	0.00155673
chr7	125000000	130000000	0.00152839	0.00140828	0.00151119	0.00136528	0.00161843	0.00150814	0.0014024	0.00140495	0.00142572	0.00145632	0.00165184	0.00138883	0.00142335	0.00157771	0.00159504	0.00148894	0.00142701	0.00134701	0.0014927	0.00148237	0.00145992	0.00148817	0.00135355	0.00156853	0.00149171	0.00151584	0.00149449	0.00143776	0.00138043	0.00149988	0.00149613	0.00150509	0.00147538	0.00145755	0.00148374	0.00152243	0.00157767	0.00150005	0.00142795	0.00154452	0.00153733	0.00151007	0.00125801	0.00130808	0.00132025	0.00143966	0.00160391
chr7	130000000	135000000	0.0051696	0.00521512	0.00565476	0.00578839	0.00514848	0.00540367	0.00535234	0.00481056	0.00533679	0.00518653	0.00486127	0.00516138	0.00475189	0.00425997	0.0040605	0.00456255	0.00685912	0.00516727	0.00507589	0.00501104	0.00504879	0.00477472	0.00492192	0.00451384	0.00471045	0.00441086	0.00460125	0.00465892	0.00483011	0.00440378	0.00536243	0.00512247	0.00525233	0.00517377	0.00499297	0.00463234	0.00472962	0.0049613	0.00425428	0.00546903	0.00518161	0.00555787	0.00550207	0.00590931	0.00528152	0.00529655	0.00470718
chr7	135000000	140000000	0.00170657	0.00171811	0.00169173	0.00173327	0.00172694	0.00177714	0.0017229	0.00174225	0.00173444	0.00177313	0.00166412	0.00167542	0.00172311	0.00169387	0.00171909	0.00167146	0.00172389	0.00172859	0.00170348	0.00172049	0.00171141	0.00170073	0.00174297	0.00171281	0.00171123	0.0017149	0.00168436	0.00170869	0.00171775	0.00171969	0.00169701	0.00171561	0.0016676	0.00171886	0.00174597	0.0017303	0.00171706	0.00169538	0.00174865	0.0017168	0.00171602	0.00172935	0.00172624	0.00170109	0.00175858	0.00171909	0.00169777
chr7	140000000	145000000	0.00181266	0.00188443	0.00183442	0.00189001	0.00180483	0.00185558	0.00181383	0.00187198	0.00185763	0.0018859	0.00179699	0.00185496	0.00181965	0.00180832	0.00179888	0.00185708	0.00179004	0.00185953	0.00183616	0.00183536	0.0018289	0.00180608	0.00185488	0.00182069	0.00185352	0.00184178	0.00185393	0.00183447	0.0018426	0.00179374	0.0018117	0.0018702	0.00182967	0.00181599	0.00182715	0.00182873	0.00181494	0.00181706	0.0018533	0.0018321	0.00185133	0.00185947	0.00185742	0.00187754	0.00187171	0.00186712	0.00181019
chr7	145000000	150000000	0.00164286	0.00157258	0.00160491	0.00157937	0.00163829	0.00159657	0.0016094	0.00159043	0.00160721	0.00160515	0.00169411	0.00162195	0.00154331	0.0016401	0.00168816	0.00163615	0.00156146	0.00151716	0.00159322	0.00160904	0.00161529	0.00166153	0.00158737	0.00163365	0.00158345	0.00162595	0.00157874	0.00161058	0.00157895	0.00160716	0.00162844	0.00161139	0.00161435	0.00163184	0.00163715	0.00161604	0.00165727	0.00163071	0.00161809	0.00164682	0.00161989	0.00161276	0.00152716	0.00153653	0.00153561	0.00164563	0.00169313
chr7	150000000	155000000	0.001677	0.00173675	0.00167995	0.00172332	0.00167432	0.00172627	0.00176758	0.00175652	0.00170142	0.00178501	0.00169994	0.00174043	0.00169931	0.00172796	0.00170747	0.00170018	0.00155178	0.00176164	0.00172235	0.00171792	0.00174815	0.00170272	0.0017516	0.00172454	0.0017131	0.00175175	0.00176252	0.00176683	0.00174148	0.00172098	0.00168748	0.00170302	0.00173068	0.00171266	0.00171775	0.00172834	0.00170592	0.00174626	0.00175022	0.00170998	0.00170951	0.00174526	0.00179771	0.00178978	0.00177157	0.00176334	0.00172613
chr7	155000000	159138663	0.0014578	0.0012785	0.00139774	0.00120498	0.00159341	0.00141391	0.00128823	0.00129825	0.00131177	0.00134407	0.00157093	0.00126598	0.00129305	0.00153107	0.00153754	0.00137178	0.00118162	0.0012137	0.00137079	0.00141366	0.00133252	0.00148094	0.00121806	0.00148411	0.00141038	0.00138101	0.00138546	0.00136488	0.00122746	0.00150571	0.00139641	0.00138571	0.00134739	0.00138508	0.00135517	0.00149932	0.00149749	0.00139891	0.00138089	0.00148241	0.00145919	0.00140537	0.00111724	0.00114385	0.00117103	0.00130038	0.00153081
chr8	1	5000000	0.00160062	0.00152937	0.00159159	0.00153927	0.00163546	0.00161197	0.00158181	0.00152895	0.00156323	0.00158376	0.00165204	0.00155288	0.00149646	0.00159235	0.00159856	0.00158499	0.00151656	0.00147763	0.00159372	0.00160545	0.00155148	0.0015864	0.00152431	0.00156919	0.00157608	0.00156568	0.00152076	0.00154721	0.00149718	0.001599	0.00155408	0.00160525	0.0015686	0.0015748	0.00156352	0.00157021	0.00158049	0.00159271	0.00157693	0.00159184	0.00159858	0.00157018	0.00142858	0.00145619	0.00144637	0.00155269	0.00162712
chr8	5000000	10000000	0.00148393	0.00142212	0.00149155	0.00137147	0.00158439	0.0014935	0.00139782	0.00141506	0.00140887	0.00140839	0.00158582	0.0014088	0.00137347	0.0015958	0.00156026	0.00142305	0.00140791	0.00140947	0.00148333	0.00149314	0.00144604	0.00148572	0.00136239	0.00153356	0.00146714	0.00146728	0.00151275	0.00147883	0.00134736	0.00157043	0.00147416	0.0015118	0.00145736	0.00145717	0.00147491	0.00151709	0.0015561	0.00147185	0.00143753	0.00151766	0.00154583	0.00146999	0.00127732	0.00129493	0.00128547	0.00141033	0.0015642
chr8	10000000	15000000	0.00156089	0.00144239	0.001564	0.00139898	0.00166753	0.00154361	0.00144999	0.00142808	0.00144812	0.00148762	0.0016561	0.00143107	0.00143511	0.00166828	0.00161018	0.00148873	0.0014465	0.00143999	0.00153701	0.00157622	0.00147971	0.0015724	0.00138166	0.00156963	0.00152588	0.00153442	0.00153507	0.00152198	0.00141519	0.00161066	0.00150627	0.00151222	0.00146568	0.00154861	0.00151393	0.00160227	0.00158928	0.00151629	0.00149249	0.00155207	0.00160366	0.00150643	0.00133972	0.00133653	0.00136618	0.00147257	0.00165123
chr8	15000000	20000000	0.00166548	0.00161028	0.00168215	0.0016011	0.00167905	0.00168481	0.00159275	0.00159814	0.00160387	0.00161651	0.00165329	0.00163963	0.00159566	0.00167221	0.00163888	0.00164645	0.00159898	0.00160825	0.00166259	0.00164476	0.0016228	0.0016235	0.00156168	0.00164692	0.00166548	0.00164508	0.0016599	0.00160851	0.00159436	0.00164518	0.00162881	0.00163003	0.00160788	0.00164436	0.00168058	0.00165714	0.00166958	0.0016205	0.00166316	0.00166161	0.00171447	0.00164382	0.00155401	0.00153984	0.00157918	0.00160421	0.00166567
chr8	20000000	25000000	0.00154578	0.00137921	0.00151991	0.00132386	0.00158559	0.001476	0.00136654	0.00140849	0.00137585	0.00141248	0.00164715	0.00134368	0.00134388	0.00156454	0.00158608	0.00144827	0.00135386	0.00134954	0.00150194	0.00152391	0.00144035	0.00147254	0.00133102	0.00152676	0.00145321	0.00146696	0.00144729	0.00142899	0.0013468	0.00152227	0.00146848	0.00145944	0.0014517	0.00150245	0.00146736	0.00154884	0.00156278	0.00146541	0.00148186	0.001493	0.00152188	0.00149116	0.00121646	0.00125151	0.00127851	0.00143572	0.00155815
chr8	25000000	30000000	0.00146818	0.00134585	0.00143367	0.00129188	0.00155816	0.00144253	0.00130767	0.00136358	0.00136199	0.00133047	0.00160269	0.00133838	0.00133591	0.00155162	0.00155226	0.00135304	0.0012904	0.0012847	0.00143168	0.00144152	0.00139269	0.00149797	0.00126175	0.00151645	0.00145859	0.00141926	0.00140212	0.00142923	0.00132476	0.0015169	0.00141597	0.0014186	0.00137361	0.00139203	0.00140279	0.001525	0.00150616	0.00140892	0.00141879	0.00144506	0.00147773	0.00139823	0.0012364	0.00119471	0.00125502	0.0013323	0.00154809
chr8	30000000	35000000	0.00166906	0.00162296	0.00167841	0.00167033	0.00167913	0.00168063	0.00163464	0.00162648	0.00164081	0.00166629	0.00165871	0.00165992	0.00166565	0.00166262	0.00169392	0.0016554	0.00162735	0.00166755	0.0016945	0.00167228	0.00163986	0.00161837	0.00163369	0.00163902	0.00164044	0.00165829	0.00168468	0.0016352	0.00164734	0.00166454	0.00163231	0.00168736	0.00163803	0.00165802	0.00166386	0.0016406	0.00165446	0.00166535	0.00164515	0.0016592	0.00169571	0.00168126	0.00158597	0.0016027	0.00160569	0.00163379	0.00166786
chr8	35000000	40000000	0.00175675	0.00181308	0.0017613	0.0018088	0.00172066	0.00181536	0.00181349	0.00181988	0.00183489	0.00185421	0.00173076	0.00181211	0.00176304	0.00173276	0.00173936	0.00184328	0.0017926	0.00181446	0.00175552	0.00176066	0.00180559	0.00173153	0.00182519	0.00176379	0.00176752	0.00178656	0.00181197	0.00180302	0.00181909	0.0017787	0.00175448	0.00176697	0.00176325	0.0017912	0.00181565	0.00177294	0.0017595	0.00178988	0.00183171	0.00176475	0.0017637	0.00179923	0.00182418	0.00182749	0.00182853	0.00179267	0.00175063
chr8	40000000	45000000	0.00162038	0.00156829	0.00163462	0.00158171	0.00162866	0.0016288	0.00157812	0.00156208	0.0015518	0.00157649	0.0016686	0.0015742	0.00154682	0.00162016	0.00165541	0.00161083	0.00154062	0.0014849	0.00160613	0.0015687	0.00155228	0.00160052	0.00153736	0.00162949	0.00163435	0.00163713	0.00159711	0.00157889	0.00155646	0.00156308	0.00159597	0.00160865	0.00160361	0.00161337	0.00160812	0.00160319	0.00163711	0.00159026	0.0015884	0.00161534	0.00165167	0.00160574	0.00149698	0.00152247	0.00150989	0.0015713	0.00163266
chr8	45000000	50000000	0.00174709	0.00186607	0.00172383	0.00183681	0.00173029	0.00176953	0.00185427	0.0018602	0.00184724	0.00184391	0.00166985	0.00182334	0.00180192	0.0017223	0.00170544	0.00176494	0.00180241	0.00189637	0.00174817	0.0017581	0.00181719	0.00181681	0.00187899	0.00177453	0.00179115	0.00180192	0.00180994	0.00184483	0.00187049	0.00176389	0.00180748	0.0017514	0.00178508	0.00176173	0.0017937	0.00178465	0.00175258	0.00181726	0.00184603	0.00172865	0.00172948	0.00177018	0.00197416	0.00190429	0.00191016	0.0018246	0.00174573
chr8	50000000	55000000	0.00181574	0.00192027	0.00178631	0.00191021	0.00176743	0.00179815	0.00190532	0.00191439	0.00195115	0.0019345	0.00173409	0.00197002	0.00183559	0.00175294	0.00183014	0.00190083	0.00191832	0.00190127	0.00184325	0.00185279	0.00192718	0.00179698	0.00197247	0.00179317	0.00191355	0.00189947	0.00188672	0.00198303	0.00191076	0.00179596	0.00185263	0.00177103	0.00190141	0.00181688	0.00188475	0.00181815	0.00184765	0.00186548	0.00190257	0.00188393	0.00180575	0.00186297	0.00205407	0.00201057	0.0019658	0.00190213	0.0018187
chr8	55000000	60000000	0.0017143	0.00174851	0.00174473	0.00173469	0.00170415	0.00172788	0.00176222	0.00172203	0.00177046	0.00174751	0.00172014	0.00176519	0.00166413	0.00173731	0.00172731	0.0017357	0.00169283	0.00173349	0.00172146	0.00171109	0.00173586	0.00171228	0.00181477	0.00173397	0.00179127	0.00172457	0.00177128	0.00177036	0.00170268	0.00171305	0.00174748	0.00169879	0.00168562	0.00168597	0.00170811	0.00172413	0.0017357	0.00175259	0.0017857	0.00175866	0.00171878	0.00175189	0.00173698	0.00173012	0.00175412	0.00176346	0.00172716
chr8	60000000	65000000	0.00169712	0.00176067	0.00171885	0.00170434	0.00171584	0.0017005	0.00174468	0.00171359	0.00173606	0.00176613	0.00170973	0.00172285	0.00168452	0.00174396	0.00170565	0.00178779	0.00174218	0.00171847	0.00172868	0.00171297	0.0017238	0.0016837	0.00175834	0.00173484	0.00171076	0.00172919	0.00174127	0.00175123	0.00175926	0.0017127	0.00173142	0.00169838	0.00171231	0.0017162	0.00173795	0.00173718	0.00174273	0.00172439	0.00173075	0.00171375	0.00172352	0.00169579	0.00173352	0.00174281	0.00173942	0.00173105	0.00172368
chr8	65000000	70000000	0.0015858	0.00153962	0.00161737	0.00150547	0.00161336	0.00159904	0.0015455	0.00152593	0.00152374	0.00155497	0.00164653	0.00154643	0.00157034	0.00161598	0.00159066	0.00155287	0.00155205	0.00154974	0.00155739	0.00160186	0.00155228	0.00159842	0.00150841	0.00160789	0.00159269	0.00157815	0.00161772	0.00157219	0.00152384	0.00160471	0.00154357	0.00160426	0.00155486	0.00158618	0.00156851	0.00162025	0.00161202	0.00157463	0.00157019	0.00157358	0.00160432	0.00158709	0.00149366	0.00148487	0.00151566	0.00151793	0.00159231
chr8	70000000	75000000	0.00177816	0.00183833	0.00175249	0.00183742	0.00171438	0.00179948	0.00182086	0.00185114	0.00181041	0.00182186	0.00172524	0.00180503	0.00182999	0.00175823	0.00175109	0.00177173	0.00181976	0.00182711	0.00180565	0.00179485	0.00176623	0.00176326	0.00181698	0.00177585	0.00180941	0.00178678	0.00182863	0.00179498	0.001839	0.00181333	0.00178563	0.00176076	0.00177284	0.00178589	0.00180032	0.00178198	0.00177051	0.00177619	0.00183856	0.00175132	0.00180939	0.00176993	0.00184157	0.0018404	0.0018595	0.00178207	0.00173322
chr8	75000000	80000000	0.00164336	0.00163008	0.00165455	0.00165459	0.0016223	0.00163365	0.00161264	0.00159991	0.00159902	0.00162852	0.00164757	0.00162237	0.00160524	0.00165782	0.00162821	0.0016205	0.00156926	0.00170661	0.00164576	0.00170049	0.00164032	0.00162653	0.00160106	0.0016001	0.00164137	0.0016078	0.00163577	0.00158828	0.00163024	0.00163363	0.0016218	0.00166532	0.00157473	0.00163854	0.00161868	0.00163186	0.0016323	0.00162611	0.00164442	0.00159257	0.001653	0.00162591	0.00160055	0.00163492	0.00161908	0.0015999	0.001611
chr8	80000000	85000000	0.00174659	0.00181163	0.00173083	0.00184483	0.00170329	0.0017566	0.00181785	0.00181279	0.0018402	0.00185527	0.00171723	0.00182677	0.00176996	0.00172156	0.00174224	0.00178151	0.00175495	0.00182679	0.00178362	0.0018504	0.00181514	0.00175521	0.00187151	0.00175907	0.00177079	0.00181009	0.00184379	0.00180838	0.00186611	0.00178243	0.00178695	0.00172812	0.00177319	0.00172657	0.00177442	0.00177602	0.00176172	0.00177149	0.00182097	0.00173831	0.00175741	0.00174801	0.00190844	0.00185926	0.00187249	0.00177024	0.00169983
chr8	85000000	90000000	0.00213258	0.00238872	0.00230474	0.00259797	0.00211134	0.00230486	0.00210394	0.00223481	0.00213426	0.00224602	0.00212154	0.00217162	0.00211183	0.00202846	0.00201404	0.00225703	0.00217392	0.00233093	0.00214607	0.00223604	0.00215922	0.00208199	0.00220998	0.00220265	0.00213003	0.00214205	0.00217697	0.00210539	0.00206036	0.00210708	0.002142	0.00265228	0.00217877	0.00208362	0.00207416	0.00209814	0.0019793	0.00207471	0.001947	0.00206471	0.00217868	0.00208376	0.00239008	0.00237216	0.00236201	0.00213102	0.00204031
chr8	90000000	95000000	0.00169418	0.00176652	0.00170064	0.00177854	0.00168274	0.00171799	0.00176121	0.00179873	0.0017655	0.00181591	0.0016812	0.00178735	0.00174587	0.00168366	0.00170267	0.00175382	0.00177189	0.0017958	0.00172577	0.00182425	0.00172813	0.0017271	0.00181098	0.0017287	0.00177454	0.00175412	0.00179008	0.0017756	0.00181088	0.00173101	0.00178683	0.00169075	0.0017152	0.00171531	0.00178255	0.00169238	0.00175738	0.0017673	0.00179855	0.00173705	0.00169383	0.00177105	0.00191751	0.00183229	0.00184323	0.00177986	0.00172613
chr8	95000000	100000000	0.00168309	0.00177607	0.00169806	0.00185265	0.00165772	0.001741	0.00178579	0.00182259	0.00182727	0.00179597	0.00164736	0.00179609	0.00174853	0.00170495	0.00169168	0.00182763	0.00174567	0.00189226	0.00176704	0.0017169	0.00178284	0.00168242	0.00183109	0.0017264	0.00176915	0.00175057	0.00182201	0.00177243	0.00179581	0.00173567	0.00173878	0.00170434	0.00170595	0.00169546	0.00172634	0.00171478	0.00172069	0.0017293	0.00178834	0.00175132	0.00172915	0.00174951	0.00189309	0.00182303	0.00183824	0.0017536	0.00166077
chr8	100000000	105000000	0.00171408	0.00181401	0.00174731	0.00178707	0.00173278	0.00177485	0.00181193	0.00179716	0.00180903	0.0017936	0.00173868	0.00180784	0.00178495	0.00172821	0.00178139	0.00175835	0.00170332	0.00184688	0.00174146	0.00178681	0.0018032	0.00174215	0.0018534	0.00174899	0.00179139	0.00178205	0.00182318	0.00181021	0.0018074	0.00178022	0.00182076	0.00177592	0.00177261	0.0017654	0.0018002	0.00175917	0.0017425	0.00177384	0.00177033	0.00182182	0.00174262	0.00178182	0.00186599	0.00180635	0.00182499	0.00180931	0.00174856
chr8	105000000	110000000	0.00162761	0.00161282	0.00163127	0.00161145	0.00167922	0.00164316	0.00161934	0.00163523	0.00163435	0.00164516	0.00169161	0.00163256	0.00157205	0.0016476	0.00165104	0.00162421	0.0014379	0.0016005	0.00162892	0.00165434	0.00160198	0.00157275	0.00158611	0.00165525	0.00162885	0.00164873	0.00159754	0.001648	0.00158593	0.00159865	0.00164824	0.00162423	0.00161527	0.00163614	0.00162495	0.00164286	0.00165258	0.0016394	0.0016401	0.00162804	0.00165818	0.00164469	0.00154199	0.0015555	0.00155871	0.00161814	0.00167082
chr8	110000000	115000000	0.00151865	0.0013938	0.00149395	0.00134081	0.00160278	0.00146526	0.00141413	0.0014212	0.00138081	0.00144285	0.00160238	0.00138966	0.00142553	0.00158657	0.00155482	0.00143561	0.00129201	0.00138164	0.0014851	0.00154955	0.00143341	0.001529	0.0013605	0.00153334	0.00150423	0.00148876	0.00148968	0.00141668	0.0013405	0.00152367	0.00145327	0.00146731	0.00142929	0.00147235	0.00147677	0.00153415	0.0015636	0.00146633	0.00150681	0.0015547	0.00153545	0.00147776	0.00129317	0.00127196	0.00128849	0.0014155	0.00159128
chr8	115000000	120000000	0.0015591	0.0014798	0.00154157	0.00143583	0.0016603	0.00155606	0.00146284	0.00150008	0.00146521	0.00152037	0.00162476	0.00144615	0.00144525	0.00161832	0.00160506	0.00150129	0.0014426	0.00146656	0.00153055	0.0015487	0.00144615	0.0015262	0.00143124	0.00163617	0.00156344	0.00155559	0.001534	0.00148822	0.00142115	0.00163305	0.00151363	0.00154163	0.0015269	0.00147323	0.00151962	0.00157648	0.0016119	0.00153999	0.00152471	0.00157348	0.00160741	0.001544	0.00134994	0.00133116	0.00138889	0.00145384	0.00164839
chr8	120000000	125000000	0.00166276	0.00165991	0.00165187	0.00166566	0.00168188	0.00163945	0.00165408	0.0016468	0.00165282	0.00164133	0.00171889	0.00166834	0.00165351	0.0016887	0.0016968	0.00167259	0.00164873	0.00167403	0.00166588	0.00167126	0.00166306	0.00165092	0.00168107	0.00163508	0.00165167	0.00165861	0.00164581	0.00165397	0.00164633	0.00170908	0.00159573	0.00167733	0.00162636	0.0016498	0.00168267	0.00166659	0.00165317	0.00163592	0.00169621	0.00163937	0.0016669	0.00163981	0.00162638	0.00163184	0.00162931	0.00164304	0.00166528
chr8	125000000	130000000	0.00137183	0.0012364	0.00134455	0.0011058	0.00154733	0.00131483	0.0011973	0.00118019	0.00120267	0.00125348	0.00156323	0.00115675	0.00118532	0.00153956	0.00149306	0.00123661	0.00120098	0.00112324	0.0012966	0.00134323	0.00127804	0.00141432	0.00112826	0.00145385	0.00136171	0.00131849	0.00134253	0.00132466	0.00116538	0.00144297	0.00132024	0.00130253	0.00126202	0.00132361	0.00126656	0.00141444	0.00145904	0.00132004	0.00127245	0.00138074	0.00140754	0.00130193	0.00105919	0.00102854	0.00106775	0.0012226	0.00147937
chr8	130000000	135000000	0.00152853	0.00139896	0.00149337	0.0013536	0.00156874	0.0014954	0.00140542	0.00144465	0.00141349	0.00143202	0.00157739	0.00136366	0.00137593	0.00156725	0.00154949	0.00146248	0.00139043	0.00142639	0.0015203	0.00142254	0.001454	0.00154312	0.00135176	0.00152588	0.00145848	0.00146674	0.00147185	0.00141729	0.00136941	0.00150629	0.00149118	0.00146947	0.00146972	0.00149334	0.00145575	0.00153826	0.00154004	0.0014693	0.00144332	0.00151273	0.0015296	0.0014586	0.00126773	0.00128271	0.00130699	0.00139997	0.0015557
chr8	135000000	140000000	0.00147992	0.00131811	0.00143827	0.00124295	0.00158662	0.00142608	0.00132454	0.00129304	0.0013172	0.00134658	0.00161248	0.001308	0.00125047	0.00153956	0.00155781	0.00140771	0.00137067	0.00121971	0.00138927	0.00145639	0.00138029	0.00146787	0.00122658	0.00151075	0.00141167	0.00141464	0.00143042	0.00136269	0.00124985	0.00150851	0.00139436	0.00141031	0.00136865	0.00141568	0.0013892	0.00150394	0.00155563	0.00141188	0.00136478	0.00145303	0.00145312	0.00140274	0.00116941	0.00116648	0.00117339	0.00133045	0.00158844
chr8	140000000	145000000	0.00174036	0.00174393	0.0017523	0.00175164	0.00173588	0.0017469	0.00173474	0.0017138	0.00175961	0.00174222	0.00169848	0.00175614	0.00167759	0.00169793	0.00173605	0.00175557	0.00175858	0.00174583	0.00174096	0.00169485	0.00174269	0.00168195	0.00171939	0.00171116	0.00174201	0.00171147	0.00179072	0.00173843	0.0017615	0.00171188	0.0016987	0.00173864	0.00175401	0.00173618	0.00176408	0.00167378	0.00173968	0.00173134	0.00176991	0.00176296	0.00173147	0.00172973	0.00173416	0.00172349	0.00173745	0.00173043	0.00173619
chr8	145000000	146364022	0.00193214	0.00213889	0.00191856	0.00219151	0.00187413	0.00194981	0.00212985	0.00210185	0.00211128	0.0020927	0.00182739	0.00213458	0.00206688	0.00186615	0.00190246	0.00203003	0.00178816	0.00217074	0.0020277	0.00205895	0.0020697	0.00195261	0.00221072	0.00193646	0.00199967	0.00207888	0.00211962	0.00214232	0.00217576	0.00198627	0.00204615	0.00196034	0.00205297	0.00202051	0.00204954	0.00198213	0.00197262	0.00202782	0.00211271	0.00200575	0.00195386	0.0020646	0.00232257	0.00228462	0.00221831	0.00210723	0.00191191
chr9	1	5000000	0.00117496	0.00133416	0.00113469	0.00131696	0.00111615	0.00117572	0.00138732	0.00135587	0.00138047	0.00138343	0.00114048	0.00141952	0.0013582	0.0011806	0.00119278	0.00127552	0.00115244	0.0014596	0.00123723	0.00127725	0.001382	0.00132519	0.00148157	0.00122823	0.00134018	0.00133181	0.0013484	0.00143642	0.00144331	0.00125243	0.0013637	0.00117619	0.00129125	0.00124177	0.00127516	0.00127923	0.00123642	0.00133209	0.00135457	0.00123889	0.00123989	0.001274	0.00160694	0.00148887	0.00143902	0.00136916	0.00119678
chr9	5000000	10000000	0.00168094	0.00165956	0.00163884	0.00166089	0.00166847	0.00170668	0.00165352	0.00166806	0.0016766	0.001752	0.00172774	0.00167479	0.00157081	0.00173547	0.00170651	0.00167146	0.00151212	0.00167293	0.00165778	0.00166237	0.00164634	0.00164672	0.00165369	0.00168989	0.00169766	0.00169965	0.00169546	0.00163337	0.0016163	0.00168751	0.00164148	0.0016736	0.0016795	0.00163702	0.00170149	0.00168498	0.001718	0.0016772	0.00165463	0.00166266	0.00171502	0.00169541	0.00158904	0.00158795	0.00156264	0.00161641	0.0017113
chr9	10000000	15000000	0.00178589	0.00183642	0.00179513	0.00189782	0.00177672	0.00182943	0.00187024	0.00183051	0.00186929	0.00191086	0.00175763	0.00187827	0.00172463	0.00175036	0.00182342	0.00187695	0.00195328	0.00180924	0.00184945	0.00176117	0.00183061	0.0018146	0.00184351	0.00178089	0.00180707	0.00184371	0.00180631	0.00181277	0.00187938	0.00175409	0.00179601	0.00179754	0.00190233	0.00180119	0.00186291	0.00175424	0.00184367	0.00184076	0.00183266	0.00181794	0.00179703	0.00183029	0.00186036	0.00192977	0.00184848	0.00187267	0.00179394
chr9	15000000	20000000	0.00114919	0.00113645	0.00118404	0.0011996	0.0011226	0.00117097	0.00118423	0.00117227	0.00117842	0.00117531	0.00108883	0.00124996	0.00119376	0.00106296	0.00111321	0.00123723	0.00124777	0.001137	0.0011895	0.00114921	0.00118261	0.00121354	0.00119416	0.00120444	0.00117975	0.00120923	0.00113312	0.00118499	0.00120384	0.00111319	0.00118985	0.00123774	0.00120854	0.00118246	0.00113916	0.00112777	0.00110442	0.00119039	0.00112537	0.00121035	0.00116031	0.00116768	0.00127246	0.00123505	0.00120804	0.00117638	0.00114701
chr9	20000000	25000000	0.0017415	0.00190203	0.00170774	0.00192706	0.00166262	0.00178665	0.00188376	0.001927	0.00193441	0.00188194	0.00167329	0.00189782	0.00184251	0.00171787	0.00176208	0.00179757	0.00180766	0.00199774	0.00177387	0.00181792	0.00188498	0.00183	0.00196616	0.0017582	0.00181771	0.00177818	0.00184988	0.00187408	0.0019598	0.0018082	0.001821	0.00178918	0.00179409	0.00176388	0.00181135	0.00179873	0.00175293	0.00183207	0.00189078	0.00169571	0.00174902	0.00183467	0.00207619	0.00204885	0.00203799	0.00186355	0.00169287
chr9	25000000	30000000	0.00188282	0.00204067	0.00186997	0.00206786	0.00179176	0.00191606	0.00202406	0.0020213	0.00205979	0.00200753	0.00183166	0.00201173	0.00196655	0.00183859	0.00183302	0.00199791	0.00177633	0.00205562	0.00197402	0.00195467	0.00198337	0.00188191	0.00205533	0.00187792	0.00192268	0.00194953	0.00196628	0.00198242	0.0020526	0.00191222	0.00188848	0.00189406	0.00195836	0.001924	0.00200228	0.00188113	0.00186465	0.00190226	0.00198437	0.00189159	0.00189581	0.00194563	0.00212426	0.00218199	0.00210465	0.00198829	0.00184783
chr9	30000000	35000000	0.00176541	0.00180538	0.00177022	0.00187549	0.00171877	0.0018358	0.00181271	0.00183645	0.00178593	0.00184721	0.00172014	0.00179806	0.00178001	0.00174002	0.00175504	0.0017984	0.00179623	0.00177192	0.00180501	0.00175433	0.00175952	0.00174868	0.00176129	0.00172881	0.00175874	0.00175981	0.00175441	0.00178352	0.00183754	0.00172413	0.00172792	0.00176001	0.00181951	0.00175604	0.00181298	0.00174499	0.00176078	0.00180153	0.00176107	0.00178898	0.00176888	0.00179535	0.00181433	0.00183023	0.00194704	0.0018013	0.00176855
chr9	35000000	40000000	0.00198461	0.00217288	0.00193245	0.00220734	0.00189803	0.00200306	0.00216214	0.00218438	0.00218009	0.00237663	0.00189445	0.00217037	0.0021547	0.00192227	0.00192283	0.00208346	0.00214085	0.00222878	0.00210847	0.002021	0.00210496	0.00204653	0.00223567	0.00195203	0.00210651	0.00208446	0.00214365	0.00220204	0.00218689	0.00203583	0.00205339	0.00199688	0.00213302	0.00206642	0.0021018	0.00207255	0.00201482	0.00208697	0.00212145	0.00206996	0.00199349	0.00212208	0.00237423	0.0023613	0.00247094	0.00216381	0.00198462
chr9	40000000	45000000	0.00174895	0.00188906	0.0017293	0.00189793	0.00166133	0.00178018	0.00186812	0.00188125	0.00183997	0.00185157	0.00164715	0.00187837	0.0017987	0.00173079	0.00170416	0.00183227	0.00170211	0.00191851	0.00180704	0.00179878	0.00184051	0.00182206	0.00190846	0.0017616	0.0018183	0.00180794	0.00183322	0.00186457	0.00193719	0.00182418	0.00185371	0.00179862	0.00183129	0.00175794	0.00181855	0.00180489	0.00178376	0.00183544	0.00183077	0.00173316	0.00176557	0.00182816	0.00202031	0.00197903	0.00193326	0.00183076	0.00169841
chr9	45000000	50000000	0.00167536	0.00160987	0.00166826	0.00166434	0.0016977	0.00170421	0.00164917	0.00163315	0.00165409	0.0016935	0.00170494	0.0016337	0.00154122	0.00170532	0.00170064	0.00170327	0.00157747	0.00159765	0.00168981	0.00167382	0.00165431	0.00169012	0.00159263	0.0016717	0.00163552	0.00167172	0.00161462	0.00168517	0.00162664	0.00163981	0.00161263	0.00167476	0.0016557	0.00165612	0.0016728	0.00165118	0.00168681	0.00167342	0.00163326	0.00162227	0.00169196	0.00167775	0.00154416	0.00157458	0.00150621	0.00164181	0.00171414
chr9	50000000	55000000	0.00187795	0.0019622	0.00182493	0.00199274	0.00184421	0.00190645	0.00197178	0.00195534	0.00199179	0.00203922	0.00178387	0.00195296	0.00196209	0.00185569	0.00185659	0.0019592	0.00199415	0.00196326	0.00195528	0.00191826	0.00192843	0.00190769	0.00200585	0.00183768	0.00191519	0.00192998	0.00194705	0.00199315	0.00199681	0.00187969	0.00193399	0.00185777	0.0019639	0.0019235	0.00194665	0.00191946	0.00187626	0.00191145	0.00195605	0.00191226	0.00187175	0.001944	0.00205867	0.0020676	0.00198116	0.00200579	0.00185531
chr9	55000000	60000000	0.00182819	0.00199226	0.00183289	0.00202634	0.00177104	0.00191444	0.0020082	0.00198306	0.00197089	0.00195959	0.0017594	0.00200507	0.00197575	0.0017981	0.00184486	0.00190876	0.00173949	0.00203126	0.00192123	0.00187792	0.00195345	0.00185065	0.00204848	0.00184393	0.00191437	0.00194126	0.00191673	0.00196914	0.0019733	0.00190616	0.00188402	0.00187625	0.00192162	0.0018805	0.00193167	0.00189254	0.00184707	0.00192034	0.00194184	0.00184763	0.0018659	0.00192146	0.00214395	0.00205788	0.00208851	0.00196437	0.0018058
chr9	60000000	65000000	0.0018773	0.00207982	0.00190131	0.0021505	0.0017762	0.0019577	0.00206942	0.00211591	0.00206233	0.00213602	0.00175929	0.00209921	0.0020353	0.00183526	0.00183451	0.0019695	0.00206407	0.00220189	0.00193009	0.00194134	0.00198872	0.00192741	0.00216334	0.00189699	0.00200307	0.00200787	0.00204562	0.00203519	0.00213437	0.00194487	0.00192639	0.00191983	0.00201	0.00190339	0.00201447	0.00197412	0.00187485	0.0019469	0.00203365	0.0018981	0.00186678	0.00197543	0.00225327	0.00220154	0.00237067	0.0020122	0.00182965
chr9	65000000	70000000	0.00109385	0.00126623	0.00104183	0.00122904	0.000980998	0.001037	0.00130823	0.00132294	0.00132401	0.00138184	0.00102126	0.00132496	0.00133202	0.0010717	0.00111971	0.00122158	0.00128838	0.0013644	0.00117292	0.00120802	0.001329	0.00124411	0.00145019	0.00112714	0.00128178	0.00126219	0.00133794	0.00141351	0.00138549	0.00117324	0.00134076	0.00107876	0.00125024	0.00121471	0.0011905	0.00115439	0.0011737	0.00124852	0.00131267	0.00115779	0.00112874	0.00112948	0.00163699	0.00143859	0.00159375	0.0013095	0.00113838
chr9	70000000	75000000	0.000677215	0.00064872	0.000639551	0.00072025	0.000729515	0.000632029	0.00070835	0.000702839	0.000772031	0.000677979	0.00067098	0.000724635	0.000693608	0.000699822	0.000712342	0.000800832	0.000731991	0.000684415	0.00070489	0.000710588	0.000745484	0.000761818	0.000751995	0.000738931	0.000697879	0.000768554	0.000703301	0.000783658	0.000707819	0.000695947	0.000760077	0.000714809	0.000792446	0.000721312	0.000694833	0.000736506	0.000687433	0.000778986	0.000718872	0.00073601	0.000706472	0.000723224	0.000771762	0.00078832	0.000758946	0.000773202	0.000732661
chr9	75000000	80000000	0.00157506	0.00146405	0.00155968	0.00139746	0.0016223	0.00152602	0.00145435	0.00145945	0.0014719	0.00152486	0.0016611	0.00148932	0.00148755	0.00159481	0.00161285	0.00151622	0.00149518	0.00141089	0.00154866	0.00159758	0.00150462	0.00162012	0.00143072	0.00162104	0.00151886	0.00153378	0.00154436	0.0014831	0.00140968	0.00158011	0.00152559	0.00153202	0.00147446	0.00154988	0.00153112	0.00156446	0.00158951	0.00151445	0.00153545	0.00155134	0.00161205	0.00152635	0.00134457	0.00136396	0.00134702	0.00151423	0.00160726
chr9	80000000	85000000	0.00153984	0.00143064	0.00151139	0.0013469	0.00157536	0.00149797	0.00144541	0.00140912	0.00142503	0.00143955	0.00164798	0.00138259	0.0014022	0.00158706	0.00157946	0.00147442	0.00128529	0.0013255	0.00148662	0.00144494	0.00144388	0.00155817	0.00132533	0.00154167	0.00148001	0.00150445	0.0014617	0.00147835	0.00137267	0.00153288	0.00148756	0.00149449	0.00147446	0.00149714	0.00148768	0.0015024	0.00157345	0.00147073	0.00145133	0.00154483	0.0015508	0.00145459	0.00129292	0.00129596	0.001265	0.00144188	0.0015838
chr9	85000000	90000000	0.00167979	0.00170641	0.00165733	0.00173296	0.00170716	0.00174215	0.00168704	0.00170192	0.00170073	0.00171	0.00165392	0.00173492	0.00163758	0.00166655	0.00168197	0.0016868	0.00160342	0.00167435	0.00171994	0.0016969	0.00167808	0.00169117	0.00169633	0.00167257	0.00169813	0.00173338	0.00167507	0.00172746	0.00170178	0.00166139	0.00167577	0.00168462	0.00170064	0.00167648	0.0017066	0.00168807	0.00169748	0.0017106	0.00170706	0.00168375	0.00170752	0.00168953	0.00166461	0.00171012	0.00168089	0.00168495	0.00168616
chr9	90000000	95000000	0.0018448	0.00202168	0.00182436	0.00203193	0.0017627	0.00187897	0.00206216	0.00204349	0.00201869	0.00199974	0.00176721	0.00204928	0.00196684	0.00180019	0.00177488	0.00193233	0.00211543	0.00202873	0.00192883	0.00192972	0.00196688	0.00194118	0.00207428	0.00188066	0.00194526	0.00195168	0.00202116	0.00205177	0.00206632	0.0018798	0.0019282	0.00186962	0.0019676	0.00191705	0.0019391	0.00190415	0.00187461	0.00193648	0.00202628	0.00189957	0.00184073	0.00195126	0.00221351	0.00215479	0.00213234	0.00199876	0.00188393
chr9	95000000	100000000	0	0	0	0	0	0	0	0	0	0	0	0	0	0	0	0	0	0	0	0	0	0	0	0	0	0	0	0	0	0	0	0	0	0	0	0	0	0	0	0	0	0	0	0	0	0	0
chr9	100000000	105000000	0.00173033	0.00166037	0.00184611	0.001809	0.00172908	0.00183076	0.00183416	0.0017734	0.0016146	0.00168821	0.00174211	0.0017293	0.00162003	0.00163997	0.00166074	0.00196311	0.00178171	0.00163924	0.00180628	0.0017716	0.00176134	0.0018069	0.00162043	0.00187846	0.00158614	0.00176336	0.00156091	0.00177073	0.00167186	0.00153673	0.00173854	0.00208362	0.00174488	0.00179095	0.00176397	0.00167779	0.00165235	0.00175382	0.00165484	0.00174953	0.00182186	0.00171645	0.00171345	0.00171229	0.00176173	0.00170418	0.00171775
chr9	105000000	110000000	0.00134598	0.00119193	0.00130804	0.00108753	0.00153787	0.00123439	0.00115943	0.00117341	0.00118223	0.00116897	0.00155844	0.00111327	0.00115563	0.00149612	0.0014745	0.00120264	0.00105725	0.00107723	0.00125938	0.00126699	0.00123163	0.00146834	0.00111952	0.00141735	0.00132672	0.00127433	0.00132737	0.00124166	0.00111262	0.00143854	0.001274	0.00124404	0.00123014	0.00126985	0.00123091	0.00138352	0.00136514	0.00131687	0.00123665	0.00134874	0.00136482	0.00122353	0.000996412	0.000983857	0.00104754	0.0012014	0.00148492
chr9	110000000	115000000	0.00181381	0.00190163	0.00178181	0.00195792	0.00176072	0.00182354	0.00190431	0.00192064	0.00191178	0.00191509	0.00173753	0.00190469	0.00186593	0.00174814	0.00175024	0.00182969	0.00197466	0.00195172	0.00187642	0.00183485	0.00185848	0.0018132	0.00192963	0.00179076	0.00181198	0.00186778	0.00188319	0.00185531	0.00192178	0.00183467	0.00180929	0.00183483	0.00184631	0.00184205	0.00188068	0.00181363	0.00178517	0.00185751	0.00187814	0.00183273	0.00185321	0.00182616	0.00195357	0.00192371	0.00198995	0.00184666	0.00178647
chr9	115000000	120000000	0.00112728	0.00128956	0.00109636	0.00123239	0.00105331	0.00112352	0.00132744	0.00132138	0.00134479	0.00134077	0.00108186	0.00132246	0.00134824	0.00113409	0.00112686	0.00122179	0.00139016	0.00138116	0.00120292	0.0012352	0.0013216	0.00131819	0.00145283	0.00119358	0.00128354	0.00126144	0.00135385	0.00141534	0.00138381	0.00122059	0.0013276	0.00115307	0.00127785	0.00120687	0.00123916	0.00117822	0.00120875	0.0012522	0.00134373	0.00122063	0.00118878	0.00121927	0.00160733	0.0014419	0.00145424	0.00133995	0.00114392
chr9	120000000	125000000	0	0	0	0	0	0	0	0	0	0	0	0	0	0	0	0	0	0	0	0	0	0	0	0	0	0	0	0	0	0	0	0	0	0	0	0	0	0	0	0	0	0	0	0	0	0	0
chr9	125000000	130000000	0.00155144	0.00173253	0.00159648	0.0016682	0.00151156	0.00157251	0.00179975	0.00173235	0.0018417	0.0017549	0.00157635	0.00175146	0.001727	0.0015515	0.00159514	0.00168804	0.00172591	0.00175547	0.00164652	0.00162887	0.00170208	0.00161533	0.0017475	0.00157818	0.00172679	0.00166957	0.00161697	0.00169882	0.0017326	0.00182441	0.00171283	0.0015838	0.00164958	0.00164664	0.0016037	0.00165375	0.00157849	0.00175239	0.00167621	0.00164356	0.00155068	0.00160174	0.00183402	0.00192063	0.00185517	0.00168852	0.00170022
chr9	130000000	135000000	0.00188768	0.00209354	0.00191568	0.00212238	0.00188281	0.00191824	0.00213198	0.00203714	0.00207156	0.00202681	0.00183791	0.00207841	0.00206394	0.00186849	0.00189595	0.00198628	0.00199455	0.00215983	0.0020453	0.00196014	0.00199543	0.00195203	0.00206385	0.00190215	0.00196902	0.00198692	0.0020626	0.00201655	0.00208049	0.00194616	0.00196454	0.00193714	0.00198562	0.00198876	0.00200622	0.00197011	0.00193217	0.00195967	0.00208987	0.00193629	0.00194227	0.00197406	0.0022456	0.00219354	0.00219678	0.00203241	0.00192003
chr9	135000000	140000000	0.00182648	0.00200089	0.00186949	0.00200614	0.00176133	0.0018726	0.00196341	0.00199629	0.00196904	0.00199036	0.00176616	0.00201808	0.00198495	0.00178137	0.00179664	0.00192873	0.00186722	0.00201513	0.00188958	0.0018757	0.00192126	0.0018447	0.00200332	0.00186388	0.00186043	0.00194029	0.00189537	0.00196414	0.00202256	0.00192412	0.00189874	0.00187815	0.00193549	0.00187518	0.00194038	0.00185637	0.0018432	0.00190073	0.00191478	0.00182056	0.00185895	0.00187099	0.00217848	0.00211754	0.00209127	0.00195932	0.0018272
chr9	140000000	141213431	0.00179262	0.00203187	0.00180021	0.00197751	0.00170879	0.00181241	0.00200116	0.00205735	0.00200125	0.00195074	0.00173212	0.00201932	0.0020428	0.00178543	0.00182075	0.00190865	0.00191697	0.00216568	0.00191199	0.00188322	0.00197871	0.00193628	0.00208902	0.00186125	0.00190407	0.00194652	0.00195165	0.00202654	0.00210478	0.00191094	0.00197275	0.00185239	0.00188963	0.00189188	0.00190472	0.00187938	0.00183358	0.0019137	0.00197174	0.0017872	0.00184449	0.00187374	0.00225174	0.00216176	0.00219376	0.00202317	0.00177821
chr10	1	5000000	0.00039373	0.000472091	0.000394425	0.000449204	0.000381652	0.000399927	0.000469403	0.000483912	0.000501641	0.000478574	0.0003938	0.000490476	0.000502235	0.000409532	0.000403426	0.000464604	0.000493462	0.000533236	0.000443595	0.000445635	0.000486601	0.000479024	0.000537651	0.00043711	0.00047906	0.000462056	0.000486096	0.000514557	0.000520432	0.000448144	0.000498951	0.000422191	0.000459989	0.000443057	0.00043713	0.000445212	0.000441486	0.000482307	0.000474616	0.000411494	0.000422493	0.000436189	0.000581251	0.000521699	0.000538729	0.000487981	0.000426988
chr10	5000000	10000000	0	0	0	0	0	0	0	0	0	0	0	0	0	0	0	0	0	0	0	0	0	0	0	0	0	0	0	0	0	0	0	0	0	0	0	0	0	0	0	0	0	0	0	0	0	0	0
chr10	10000000	15000000	0	0	0	0	0	0	0	0	0	0	0	0	0	0	0	0	0	0	0	0	0	0	0	0	0	0	0	0	0	0	0	0	0	0	0	0	0	0	0	0	0	0	0	0	0	0	0
chr10	15000000	20000000	0.00182884	0.00211312	0.0017383	0.00201579	0.00177259	0.00178665	0.00205601	0.00202307	0.00215792	0.00204252	0.00181396	0.00207976	0.00213848	0.00174482	0.00183099	0.0019696	0.00182379	0.00213437	0.00199288	0.00188989	0.00200396	0.00190921	0.00216629	0.00181773	0.00197592	0.00204858	0.00201508	0.00212526	0.00212503	0.00192645	0.00201126	0.00178744	0.00194346	0.00196688	0.001942	0.00198963	0.00189689	0.00189409	0.00204796	0.00185256	0.00180056	0.00193962	0.00227834	0.00221765	0.00224495	0.00203069	0.00189515
chr10	20000000	25000000	0.00182562	0.0020947	0.00181573	0.0020171	0.00172307	0.00182848	0.00206517	0.00205694	0.00208565	0.00198085	0.00172514	0.00206052	0.0021033	0.00183403	0.001844	0.0019416	0.00195946	0.00215382	0.00193933	0.00191143	0.00202329	0.00196276	0.00217218	0.00186344	0.00200576	0.00195737	0.00201828	0.00207176	0.00218566	0.00189356	0.00202864	0.00186109	0.00194658	0.00193779	0.00195269	0.00187414	0.00189243	0.00199594	0.00206513	0.00183766	0.00190177	0.00195502	0.0023305	0.00218851	0.00222132	0.00204499	0.00181921
chr10	25000000	30000000	0.00196228	0.0022821	0.00194932	0.00222166	0.00188488	0.00200268	0.00226446	0.00225138	0.00222477	0.0022315	0.00186862	0.00231184	0.00229467	0.00194245	0.00200913	0.00214945	0.00216747	0.00230642	0.00206226	0.00210271	0.00223964	0.00215327	0.00236368	0.00202954	0.00216607	0.00217857	0.00225652	0.0023706	0.00236821	0.0021149	0.00216723	0.00200226	0.00214515	0.00206958	0.00208717	0.00207646	0.00205761	0.00215113	0.00221726	0.0020624	0.00205187	0.00210981	0.002621	0.00246667	0.00247684	0.00228312	0.00204805
chr10	30000000	35000000	0.00166977	0.00166187	0.00170438	0.00175225	0.00167991	0.00173948	0.00171697	0.00168337	0.00172163	0.0016581	0.00170088	0.00172691	0.00164943	0.00167504	0.00170288	0.00172602	0.00160315	0.00168241	0.00168082	0.00168032	0.00166716	0.00165255	0.00166148	0.00161918	0.00162148	0.00169825	0.00165734	0.00167188	0.0017029	0.00162302	0.0016573	0.00173002	0.00172871	0.00172126	0.00174179	0.00164964	0.00168412	0.0016916	0.00170906	0.00173275	0.00170211	0.00171019	0.00160272	0.00165881	0.00159611	0.00169284	0.00166335
chr10	35000000	40000000	0.00178431	0.00177625	0.00175948	0.0017756	0.00176391	0.00178626	0.00179997	0.00174131	0.00172959	0.00175041	0.00172983	0.00175812	0.00177167	0.00175958	0.00173552	0.0018055	0.00180026	0.00176243	0.00176248	0.00175143	0.0017817	0.0017446	0.00176571	0.00171665	0.00179057	0.0017655	0.00175484	0.00173843	0.00177613	0.0017892	0.00172671	0.00175156	0.00180137	0.00176489	0.00179347	0.0017603	0.00177204	0.00175106	0.0018036	0.00178615	0.00180188	0.001745	0.00177674	0.00176452	0.0017889	0.00176519	0.00176816
chr10	40000000	45000000	0.0017385	0.00172946	0.00176993	0.0018026	0.00173854	0.00176164	0.00175507	0.0017658	0.00176481	0.00170446	0.00174003	0.00175791	0.00179149	0.00171012	0.00169221	0.00176978	0.00178816	0.00176575	0.00173361	0.00175143	0.00176043	0.00175755	0.00174644	0.00171566	0.00171345	0.00176851	0.00178527	0.00176293	0.0017452	0.00172821	0.00173794	0.00174601	0.00177295	0.00175288	0.00178325	0.00173646	0.00178306	0.00175535	0.00177454	0.00179958	0.00175906	0.00176028	0.00175961	0.00172863	0.00176147	0.0017414	0.0017291
chr10	45000000	50000000	0.00165324	0.00160558	0.00164976	0.00158445	0.00168481	0.00163451	0.00163096	0.00164159	0.00162603	0.00158587	0.00169276	0.00164619	0.00170576	0.00171652	0.00164485	0.0016554	0.00161982	0.00162643	0.00168943	0.00168545	0.00162371	0.00168463	0.00159663	0.0016615	0.00166232	0.00164131	0.00161964	0.00163886	0.00159549	0.00165019	0.00164486	0.00166822	0.00161227	0.00165549	0.00164156	0.00167574	0.00169267	0.0016441	0.00165	0.00165909	0.00168545	0.00163755	0.0015604	0.00158292	0.00164191	0.00160384	0.00170847
chr10	50000000	55000000	0.00158	0.0014955	0.00159495	0.00151491	0.00165575	0.00160018	0.00150417	0.00153697	0.00153148	0.00150769	0.00165381	0.00147528	0.00153136	0.00160515	0.00160549	0.00159096	0.00146129	0.00144157	0.00156056	0.00155485	0.00156558	0.00155455	0.00148546	0.00162773	0.0015487	0.00156343	0.00155173	0.00154294	0.00148436	0.00155084	0.00156096	0.00156731	0.00155855	0.00158795	0.00155249	0.00157309	0.00160792	0.00157411	0.00152039	0.00158617	0.00161933	0.00155966	0.00140966	0.00145367	0.00145109	0.00151744	0.00161255
chr10	55000000	60000000	0.00166125	0.00167328	0.00169192	0.00168129	0.0016836	0.00168148	0.00170055	0.00166389	0.00168006	0.0016313	0.00166975	0.00165971	0.00169675	0.00167283	0.00165765	0.0016589	0.00154641	0.00165537	0.00168487	0.00166904	0.00165283	0.00164077	0.00164096	0.00164418	0.00166981	0.00167655	0.00166001	0.00165519	0.00164981	0.00168786	0.00166104	0.00168181	0.00166217	0.00170216	0.00166305	0.00166053	0.00170557	0.00163081	0.00166052	0.00168196	0.00170321	0.00166999	0.00162663	0.00163995	0.00169244	0.00167681	0.00163382
chr10	60000000	65000000	0.00176169	0.00184238	0.00175431	0.0018495	0.00175703	0.00180224	0.00185605	0.00184895	0.00181884	0.00177365	0.00174971	0.00186994	0.00186849	0.00174912	0.00176357	0.00184071	0.00169633	0.00187202	0.00177375	0.00182698	0.0018107	0.00178391	0.00186351	0.00176883	0.0018018	0.00182062	0.00178281	0.00178706	0.00184665	0.00179211	0.00180301	0.00178735	0.00177688	0.00177198	0.00180311	0.00175835	0.00175738	0.00178304	0.00181276	0.0017722	0.00178985	0.00180098	0.00186548	0.00187732	0.00182223	0.00181979	0.00176635
chr10	65000000	70000000	0.00179806	0.00197494	0.00179523	0.00195975	0.00174508	0.00182905	0.00195134	0.00194825	0.0019478	0.00192961	0.0017192	0.00198874	0.0019216	0.0017223	0.00178779	0.00191473	0.00182984	0.00202921	0.00191034	0.00188561	0.00194856	0.00187246	0.00204775	0.00182047	0.00191753	0.00190108	0.00193734	0.00196694	0.00206418	0.00186569	0.00190659	0.00181942	0.00189771	0.00187303	0.00188661	0.00184517	0.00185386	0.00190645	0.00193942	0.00182256	0.0018744	0.00188877	0.00212171	0.00202154	0.00201633	0.00191667	0.00181908
chr10	70000000	75000000	0.0017667	0.00183885	0.0017752	0.00182585	0.00177629	0.00182506	0.0017983	0.00178539	0.00181353	0.00175517	0.00171879	0.00182116	0.00178779	0.00175552	0.00175813	0.00180262	0.00167374	0.00184624	0.0017678	0.00180733	0.00178466	0.00175148	0.00178676	0.00174866	0.00177664	0.0017784	0.00181656	0.00180778	0.00181572	0.00177625	0.00174446	0.00176838	0.00178832	0.00179512	0.00180125	0.00174622	0.00175176	0.00177497	0.00181318	0.00178625	0.00176635	0.0017673	0.00181433	0.0018564	0.00172695	0.00180537	0.00175217
chr10	75000000	80000000	0.00175288	0.0015892	0.00169672	0.00155704	0.00187559	0.00163907	0.00160895	0.00160918	0.00169242	0.00157927	0.00183853	0.00167469	0.00159917	0.00179367	0.00184955	0.0016869	0.00155609	0.00152918	0.00170285	0.00171622	0.00165544	0.00177528	0.00154989	0.00178221	0.00172656	0.00171157	0.0016662	0.00171076	0.00164723	0.00169521	0.00177029	0.00166267	0.00174893	0.001742	0.00164934	0.00169125	0.00180967	0.0017625	0.00166452	0.00177471	0.00173908	0.00170205	0.0015113	0.00150361	0.00150267	0.00162751	0.00181663
chr10	80000000	85000000	0.00136911	0.00119691	0.00130267	0.00107839	0.00148551	0.00125189	0.00119976	0.00118279	0.0011857	0.001172	0.00154303	0.00113397	0.00116502	0.00146167	0.00146373	0.00123373	0.0010762	0.00107011	0.00127002	0.00135109	0.00121354	0.00140709	0.0011112	0.00139355	0.0013163	0.00129303	0.00127856	0.00125775	0.00113591	0.00139131	0.00133122	0.0012785	0.00120704	0.00127327	0.00122232	0.00135434	0.00141988	0.00131217	0.00124697	0.00132125	0.00134143	0.00128828	0.00102045	0.00101117	0.00102116	0.0011966	0.00145075
chr10	85000000	90000000	0.000766413	0.000690416	0.000743427	0.00066665	0.000773106	0.000750885	0.000688801	0.000678664	0.000704838	0.000662925	0.000751052	0.000691971	0.000720446	0.000729356	0.000729836	0.00071137	0.000751488	0.000645039	0.000749705	0.000686657	0.000685199	0.000741402	0.000668089	0.000735423	0.000682901	0.000709253	0.000680342	0.000672264	0.000680037	0.000679855	0.000747884	0.000728645	0.000717245	0.000734466	0.000728628	0.000714312	0.0007396	0.000725556	0.000695921	0.00074241	0.000737596	0.00071283	0.000636742	0.000638153	0.000624821	0.00072624	0.000740912
chr10	90000000	95000000	0.00146646	0.00134082	0.00144939	0.00126945	0.00154888	0.00142542	0.00132934	0.00136546	0.00133128	0.00128531	0.00155365	0.00128501	0.00142306	0.00156897	0.00153797	0.00140009	0.00142902	0.00131364	0.00143966	0.00139844	0.00136744	0.00147487	0.00127143	0.00150724	0.001438	0.00144268	0.00141525	0.00138097	0.0012801	0.00147761	0.00142563	0.0014524	0.00138667	0.00143782	0.00141614	0.00147137	0.00148213	0.00141965	0.00139153	0.00143908	0.00148667	0.00142866	0.00119523	0.00119025	0.00123088	0.00132602	0.00153636
chr10	95000000	100000000	0.00155294	0.00146208	0.00157089	0.00142344	0.00165927	0.00155663	0.00147188	0.00144017	0.00146094	0.00143321	0.00163205	0.00143481	0.00155687	0.00162028	0.00162298	0.0015295	0.001498	0.00140457	0.00154676	0.00153485	0.00147868	0.00153472	0.0014204	0.00158125	0.00157397	0.00152787	0.0014711	0.00147311	0.00145433	0.00159888	0.00152655	0.00153906	0.00150923	0.00151459	0.00151649	0.00158768	0.00159537	0.00149463	0.00149986	0.00157316	0.00156249	0.00149491	0.00132987	0.0013683	0.00137602	0.00145606	0.00160404
chr10	100000000	105000000	0.00161973	0.00153615	0.00161613	0.00151075	0.00164723	0.00164725	0.00154461	0.00154833	0.0015593	0.00156051	0.00165444	0.00149702	0.00164696	0.00161942	0.00164912	0.00155585	0.00156832	0.00148269	0.00158005	0.001554	0.00156183	0.00159713	0.00149199	0.00161819	0.00156543	0.00153539	0.00154222	0.0015494	0.00152463	0.00160413	0.00157677	0.00158363	0.00162867	0.00163171	0.00161195	0.0015735	0.00164062	0.0015736	0.00156145	0.00159866	0.00161536	0.00161739	0.00140224	0.00142567	0.00152721	0.00158671	0.00163395
chr10	105000000	110000000	0.00184452	0.00204727	0.0018441	0.00205406	0.00181472	0.00188268	0.00200764	0.00209393	0.00204374	0.00201717	0.00174805	0.00208309	0.00212407	0.00187194	0.00183184	0.00195725	0.0020353	0.00219478	0.00192515	0.00192476	0.00205082	0.00195331	0.00214955	0.00186553	0.00202799	0.00200529	0.00204348	0.00208236	0.00216294	0.00197799	0.00204723	0.00187625	0.00197291	0.00193716	0.00196929	0.00194967	0.00189396	0.00195784	0.00204091	0.00189054	0.00190651	0.00196316	0.00222975	0.00220222	0.00218523	0.00203611	0.00183971
chr10	110000000	115000000	0.00162238	0.00158196	0.0016189	0.00155653	0.00166323	0.00162091	0.00158918	0.00159449	0.00157512	0.00156897	0.00165777	0.00159428	0.00164782	0.00165068	0.00163056	0.00159446	0.00157894	0.00160224	0.00161639	0.00162647	0.00156035	0.00160798	0.00153536	0.00161534	0.00161036	0.00160361	0.00169151	0.00158572	0.00157007	0.00167771	0.00157617	0.001592	0.0015708	0.00160376	0.00156805	0.00163125	0.00164004	0.00158464	0.00163936	0.00161104	0.00163346	0.00161038	0.00149302	0.00151344	0.00154755	0.00160039	0.00162686
chr10	115000000	120000000	0.00154199	0.00145982	0.00156735	0.00141695	0.0015972	0.0015089	0.00146004	0.0014484	0.00144858	0.00144536	0.00160894	0.00145301	0.00150671	0.00161672	0.0016057	0.00148729	0.0014664	0.00145438	0.00152296	0.0015528	0.00147538	0.00155957	0.00144893	0.00157204	0.00154823	0.00150789	0.00155835	0.00149931	0.00142767	0.00161626	0.00150434	0.00153633	0.00148023	0.0015476	0.001536	0.00159775	0.00158353	0.00149943	0.00151302	0.00155239	0.001603	0.00150744	0.00134176	0.00135379	0.00136618	0.00149081	0.00158806
chr10	120000000	125000000	0.00165746	0.00158676	0.00167506	0.00163145	0.00169478	0.0016231	0.00163956	0.00161033	0.00159602	0.00155233	0.00169224	0.00162923	0.00164374	0.00167098	0.00165658	0.00166961	0.00163797	0.00159196	0.00164879	0.00165844	0.00161051	0.00164473	0.00159032	0.00165426	0.00164102	0.0016541	0.00162007	0.00162557	0.00158694	0.00165801	0.00160732	0.00163052	0.00164392	0.00163285	0.00164121	0.00160659	0.00166489	0.00164583	0.00163641	0.0016465	0.00168191	0.00160049	0.0015324	0.00157435	0.00154309	0.00162356	0.00163137
chr10	125000000	130000000	0.00146868	0.00136525	0.00146136	0.00128559	0.00158327	0.00141943	0.00133716	0.0013615	0.00133405	0.00134526	0.00165329	0.00133463	0.00135516	0.00156995	0.00157978	0.00139803	0.00135749	0.00126098	0.00142928	0.00145434	0.00137859	0.00149272	0.00130396	0.00149924	0.00145403	0.00141883	0.00145551	0.00135927	0.00129371	0.00152542	0.00142418	0.00144511	0.00135386	0.0014296	0.0013892	0.00151935	0.00151742	0.00139962	0.00140479	0.0014822	0.00149649	0.00140186	0.00119971	0.00116579	0.0012356	0.00138629	0.00153546
chr10	130000000	135000000	0.00156547	0.0014655	0.00154847	0.00143278	0.00160872	0.00156082	0.00147378	0.00146257	0.00148264	0.00146108	0.00167766	0.00144428	0.00160827	0.00159875	0.001596	0.00153691	0.00150002	0.00144268	0.00149017	0.00155382	0.00151235	0.00150975	0.00144703	0.00156919	0.00148434	0.0015139	0.00153453	0.00146384	0.00140214	0.00157288	0.0015181	0.00151263	0.00148809	0.0015328	0.00152345	0.00153487	0.00158306	0.00150934	0.0014927	0.00157652	0.00155477	0.00152459	0.00137334	0.00141402	0.00141356	0.001478	0.00158006
chr10	135000000	135534747	0.00162639	0.00165081	0.00163548	0.00162556	0.0016174	0.00163033	0.00163286	0.00159772	0.00161483	0.00157953	0.00164611	0.00159948	0.00177082	0.0016812	0.00166725	0.00162689	0.00160745	0.00165	0.0016117	0.00164887	0.00163099	0.00162443	0.00162285	0.0016524	0.00163189	0.00159995	0.00162733	0.00162423	0.00163969	0.00163258	0.00164064	0.00163011	0.00159691	0.00165081	0.00162461	0.00163628	0.00165668	0.00160936	0.00168116	0.00162279	0.0016179	0.00159986	0.00158776	0.00160612	0.00163312	0.00161099	0.00164646
chr11	1	5000000	0.00168402	0.00168295	0.001674	0.00166383	0.00169065	0.00167378	0.00167196	0.00167858	0.00163492	0.00164939	0.00167329	0.00167875	0.00196143	0.00171528	0.00167205	0.00167527	0.0016736	0.00168036	0.00166994	0.00165981	0.00164088	0.00167682	0.00167075	0.00167959	0.00166946	0.00170728	0.00174576	0.0016809	0.00164678	0.00168739	0.00166128	0.00166872	0.0016564	0.00169217	0.00166223	0.00168334	0.00167368	0.00168894	0.0017158	0.00166633	0.00171149	0.00168777	0.00161589	0.00164761	0.00163469	0.00168778	0.00170769
chr11	5000000	10000000	0.00162675	0.00151188	0.00160511	0.00155044	0.00162471	0.00161749	0.00155846	0.00155542	0.00159278	0.00154863	0.00157499	0.00154435	0.00159111	0.00160712	0.00163408	0.00158838	0.00157182	0.00148759	0.00161563	0.00156135	0.00155171	0.00160588	0.00153599	0.00159407	0.00155934	0.00158019	0.00150463	0.00152539	0.00150483	0.00154349	0.00157496	0.00158537	0.00158339	0.00158428	0.00159848	0.00155203	0.00164848	0.00160916	0.00157545	0.00165762	0.00164395	0.00158934	0.00146591	0.00148876	0.00144479	0.001557	0.00160765
chr11	10000000	15000000	0.00190086	0.00211931	0.00186614	0.00214572	0.00183828	0.00195228	0.00213577	0.00214051	0.00215065	0.00207197	0.0017596	0.00216194	0.00215679	0.00186997	0.00187344	0.00204465	0.00210858	0.00218861	0.00199807	0.00197313	0.00208563	0.00198668	0.00221029	0.00192824	0.00204753	0.00203784	0.00209389	0.0020876	0.00212469	0.0020033	0.00205194	0.00192032	0.00200907	0.0019646	0.00204676	0.00196929	0.00196465	0.0020412	0.00213114	0.00194909	0.00193135	0.00201864	0.00233204	0.0022725	0.00228576	0.00208394	0.00189876
chr11	15000000	20000000	0.00157499	0.00151675	0.00157502	0.00149126	0.00163589	0.00159571	0.00151489	0.00155698	0.00155411	0.0014756	0.00166704	0.00151793	0.00155403	0.0016588	0.00162224	0.00158097	0.00143292	0.00150625	0.00159689	0.00160511	0.00153112	0.00155362	0.00145398	0.0015978	0.0015515	0.00159029	0.00157629	0.00154294	0.00149471	0.00159317	0.00154961	0.00158579	0.00155474	0.00158327	0.00161764	0.00160617	0.00157908	0.00155716	0.00157545	0.00158365	0.001652	0.00160725	0.00140633	0.00142567	0.0014797	0.00153741	0.00166502
chr11	20000000	25000000	0.00168874	0.00170537	0.00168943	0.00166992	0.00170639	0.00171362	0.00173462	0.00169838	0.00170535	0.00169152	0.00172077	0.00172577	0.00174256	0.00173399	0.00171803	0.00174023	0.00159938	0.00172543	0.00171817	0.00169827	0.00170663	0.00167647	0.00170865	0.00174493	0.00172141	0.00170878	0.00175601	0.00173087	0.00173057	0.0017127	0.00172744	0.00173847	0.00163953	0.00170064	0.00172588	0.00174776	0.00172538	0.00174033	0.0017279	0.00171071	0.00174924	0.00171157	0.00171537	0.00169995	0.00164887	0.00168322	0.00174392
chr11	25000000	30000000	0.00170714	0.00186358	0.0017086	0.00188514	0.00163477	0.00176886	0.00183315	0.00188448	0.00186871	0.00183836	0.00165371	0.00189678	0.00185503	0.00168809	0.00177403	0.00180437	0.00172658	0.0019465	0.00177349	0.00180767	0.00187804	0.00178286	0.00194794	0.00175403	0.00184205	0.00181729	0.00184262	0.0018681	0.00195744	0.00175246	0.00185734	0.00176987	0.00180426	0.00175022	0.0017815	0.0017566	0.00173148	0.00182574	0.00187667	0.00173883	0.00174372	0.00179435	0.00207772	0.0019932	0.00195819	0.0018458	0.00171659
chr11	30000000	35000000	0.00178324	0.00173218	0.00178095	0.00179357	0.00175789	0.00180804	0.00180835	0.00177768	0.00175811	0.00170419	0.00176752	0.00176925	0.00171714	0.00172205	0.00171749	0.00178254	0.00168759	0.00173982	0.00179058	0.00177775	0.00173472	0.00171917	0.00172686	0.00171961	0.00177184	0.00178635	0.00169365	0.00174343	0.00176038	0.00172949	0.00171585	0.00179506	0.00178243	0.0017998	0.00183051	0.00172701	0.0017561	0.00176107	0.00176633	0.00177303	0.00177992	0.00177418	0.00166755	0.00176532	0.0016507	0.00174436	0.00173374
chr11	35000000	40000000	0.0017551	0.00170166	0.00174252	0.00178596	0.00172642	0.00176107	0.00175395	0.00176194	0.00174333	0.00169178	0.00173534	0.00172265	0.00170917	0.00169596	0.00164218	0.00173704	0.00158984	0.00171989	0.00173159	0.00171263	0.00170572	0.00165605	0.00169317	0.00168606	0.00169965	0.00169353	0.00169909	0.00169443	0.00172427	0.00168413	0.001701	0.00169929	0.0017487	0.00175768	0.00174411	0.00169988	0.00173921	0.00173195	0.00176623	0.00173873	0.00174902	0.0017852	0.00167011	0.00167846	0.00165451	0.00172833	0.00172652
chr11	40000000	45000000	0.00137863	0.00123351	0.00137071	0.00113656	0.00151406	0.00130019	0.0012564	0.00120884	0.00123823	0.00122351	0.00155354	0.00116372	0.00118209	0.00148492	0.00149658	0.00129158	0.0012108	0.00115266	0.0012961	0.00133896	0.00127883	0.00145084	0.00114721	0.00145846	0.0013713	0.00134298	0.00132673	0.00129127	0.00117797	0.00143399	0.00134136	0.00130642	0.00129217	0.00132727	0.00127643	0.00140509	0.00145306	0.00133751	0.00127666	0.00139459	0.00141007	0.00132572	0.00105165	0.00106031	0.00101748	0.00127708	0.0015263
chr11	45000000	50000000	0.00146152	0.00134412	0.00143607	0.00127198	0.00155292	0.00141068	0.00134386	0.00133211	0.00134756	0.0013104	0.00160842	0.00131716	0.00144061	0.00151064	0.00155237	0.0013654	0.00143185	0.00126493	0.00139813	0.00140408	0.00138519	0.00149459	0.00128986	0.00150911	0.0014318	0.00141131	0.00141643	0.00139913	0.00127673	0.00149463	0.0014074	0.00140427	0.00140041	0.00147108	0.00140244	0.00146787	0.00149127	0.00142383	0.00139468	0.00144852	0.00144738	0.00140362	0.00121083	0.00123288	0.00124006	0.00134586	0.00150864
chr11	50000000	55000000	0.00157778	0.00150314	0.00156697	0.00148943	0.00163589	0.00157765	0.00152941	0.00154104	0.00149857	0.00150637	0.00164351	0.0015044	0.00165104	0.00163727	0.00160368	0.00155894	0.00162372	0.00149407	0.00158448	0.0016287	0.0015533	0.00155607	0.00148293	0.00160866	0.00159351	0.00158717	0.00154457	0.00156342	0.0015	0.00158885	0.00155347	0.00160236	0.00152956	0.00161577	0.00158106	0.00159672	0.00161917	0.00156533	0.00156524	0.00157442	0.00164196	0.00159084	0.00142947	0.00143367	0.00149348	0.00153482	0.0016324
chr11	55000000	60000000	0.00170736	0.00176907	0.00174856	0.00174982	0.00171112	0.00174728	0.00175697	0.00179445	0.00175557	0.00173377	0.00173639	0.00177455	0.0018703	0.00174703	0.00177573	0.00175691	0.00175764	0.00178188	0.00174197	0.00173861	0.00175474	0.0016886	0.00177024	0.00172794	0.00174002	0.0017683	0.0017732	0.00173587	0.00181257	0.00176867	0.00170981	0.00174187	0.001745	0.00172442	0.00180287	0.00175105	0.00174168	0.00175045	0.0017915	0.00172257	0.00172882	0.00175177	0.00181587	0.00178486	0.00175609	0.00174054	0.00174972
chr11	60000000	65000000	0.00169841	0.00175969	0.00173083	0.00175844	0.00171834	0.00172532	0.00177707	0.00174694	0.00172163	0.001717	0.00170838	0.00173606	0.00175555	0.00169793	0.00171749	0.00171913	0.00175387	0.00175753	0.00174488	0.00169331	0.00174542	0.00174203	0.00170349	0.00174438	0.0017289	0.00173005	0.00178751	0.00171747	0.00178962	0.00173859	0.00172092	0.00175181	0.00176845	0.0017439	0.00172042	0.00173615	0.00173816	0.00174769	0.00172527	0.00172928	0.00174538	0.00172234	0.00174963	0.00180098	0.00173063	0.00173413	0.00170331
chr11	65000000	70000000	0.00148422	0.00137631	0.00150669	0.00129716	0.00158413	0.00145404	0.00136677	0.00139046	0.00137769	0.00134156	0.00159019	0.00133796	0.00140779	0.0015718	0.00158245	0.00142078	0.00134983	0.00136314	0.00148156	0.00144648	0.00145343	0.00150019	0.00131123	0.00153696	0.00145122	0.00142044	0.00145807	0.00142533	0.00133162	0.00151259	0.00142526	0.00143202	0.00140584	0.00146147	0.00140616	0.00152726	0.00152621	0.00144958	0.00142048	0.00149112	0.00148248	0.00141476	0.00125827	0.00125665	0.00125319	0.00138913	0.001537
chr11	70000000	75000000	0.00136603	0.00123368	0.00134148	0.00114093	0.0014782	0.00128431	0.0012173	0.00121238	0.00122126	0.00121571	0.00152605	0.00118952	0.00122647	0.00151999	0.00142191	0.00128798	0.00123164	0.00116594	0.00131762	0.001334	0.00124255	0.00138527	0.001191	0.00140627	0.00136943	0.00129646	0.00129533	0.00128517	0.00118596	0.00139586	0.00135368	0.0013056	0.00128328	0.00130489	0.00125762	0.00141352	0.00138823	0.00131268	0.00125487	0.00137917	0.00136019	0.00128978	0.00109998	0.00108671	0.00111749	0.00127856	0.00150245
chr11	75000000	80000000	0.00156339	0.00149631	0.0015754	0.00145238	0.00164414	0.00157489	0.00153802	0.00151759	0.00146209	0.00148313	0.00166621	0.00147548	0.00154331	0.00163074	0.0016073	0.00154576	0.0015097	0.00147826	0.00156663	0.00162955	0.00148187	0.00160717	0.00143377	0.00159879	0.00154729	0.00154785	0.00156443	0.00153258	0.00144871	0.00158571	0.00151581	0.00153227	0.00150669	0.00154646	0.00154865	0.00160741	0.00160991	0.00153121	0.00158451	0.00155784	0.00160046	0.00154451	0.00136235	0.00136647	0.00140503	0.00151226	0.00160494
chr11	80000000	85000000	0.00168638	0.0017228	0.0017383	0.00175327	0.00166942	0.00175955	0.0017086	0.00171557	0.0017259	0.00166682	0.0016409	0.0017163	0.00193734	0.00169867	0.00164528	0.00168763	0.00171273	0.0017765	0.00171513	0.00167929	0.00166875	0.00167145	0.00173613	0.00169329	0.00168654	0.00170158	0.00172088	0.00167091	0.0017029	0.00170197	0.0016672	0.00170699	0.00171704	0.0017267	0.00171914	0.00168406	0.00169772	0.0016725	0.00170622	0.00169476	0.00170741	0.00172146	0.00167215	0.00173549	0.00169926	0.00171231	0.00171891
chr11	85000000	90000000	0.00109657	0.0011972	0.00110786	0.00114286	0.00105253	0.00109785	0.00106716	0.0011608	0.00113351	0.00114427	0.00105562	0.00125474	0.00132567	0.00105361	0.00108291	0.00108559	0.00113214	0.00120927	0.00116507	0.00114118	0.00116714	0.00108871	0.00116795	0.00112243	0.00114137	0.00112726	0.00111187	0.0011232	0.0011313	0.0010957	0.00114748	0.00113054	0.00107373	0.00113009	0.00114102	0.00111216	0.00115401	0.00107975	0.00119475	0.00107983	0.00106738	0.00109454	0.00125175	0.00123334	0.00114583	0.00115715	0.00103369
chr11	90000000	95000000	0.00171953	0.00145258	0.00157032	0.0014405	0.00176468	0.00164611	0.00148741	0.00148737	0.00148737	0.00150347	0.00173222	0.00144917	0.00141766	0.00171442	0.00173541	0.00147288	0.0015054	0.00135365	0.00147827	0.00150015	0.00150121	0.00188156	0.00149409	0.00171105	0.00152822	0.00153947	0.00151254	0.00151808	0.00140765	0.00164716	0.00158522	0.00159904	0.00151812	0.00153812	0.00155702	0.00159415	0.00165926	0.0014836	0.00146417	0.00161587	0.00171701	0.00166623	0.00133767	0.00135242	0.00138245	0.00153617	0.00172497
chr11	95000000	100000000	0.00133503	0.0012016	0.00133832	0.00111261	0.00150907	0.00125816	0.00118959	0.00117456	0.00118616	0.00115259	0.00153511	0.00116455	0.0011342	0.00150658	0.00148911	0.00123239	0.00108131	0.0010777	0.00128647	0.00127622	0.00122128	0.00134362	0.00111352	0.00146098	0.00133655	0.00128024	0.00126991	0.00126787	0.00114198	0.00139108	0.00130406	0.00124967	0.0011993	0.00127719	0.00125065	0.00138578	0.00141695	0.00128408	0.00123507	0.00137287	0.00132984	0.00125872	0.0010138	0.00103163	0.0011062	0.00123222	0.00147473
chr11	100000000	105000000	0.0020703	0.00234986	0.00195344	0.00234459	0.00194996	0.00202065	0.0023135	0.00229556	0.00233699	0.00225249	0.00186154	0.00232526	0.00222469	0.00186209	0.00197361	0.00215769	0.0021153	0.00238739	0.00213138	0.00216065	0.00228934	0.00207931	0.00243411	0.00206057	0.00217754	0.0022252	0.00232113	0.00232952	0.0023321	0.00212644	0.00223279	0.00198271	0.0022475	0.002148	0.00217787	0.00206125	0.00208457	0.0021355	0.00233444	0.0021071	0.00202671	0.00217982	0.00260911	0.00247021	0.00243419	0.00227178	0.00203167
chr11	105000000	110000000	0.00162238	0.0016108	0.00163289	0.00161196	0.00167526	0.00164525	0.00162035	0.00161335	0.00160571	0.00156038	0.00166558	0.00159345	0.00156237	0.00163198	0.0016521	0.00165221	0.00149867	0.00155622	0.00164867	0.00158237	0.00161086	0.00159643	0.00160621	0.00163552	0.0016127	0.00160823	0.00157554	0.00160363	0.00156208	0.00158652	0.00162253	0.00161064	0.00167095	0.00166017	0.00164307	0.00159878	0.00163125	0.00167771	0.00159546	0.0016551	0.00163666	0.00162916	0.00151744	0.0015803	0.00152721	0.00161691	0.00167198
chr11	110000000	115000000	0.00153834	0.00146793	0.00152298	0.00144091	0.00160407	0.00150092	0.00145412	0.00147351	0.0014502	0.00142621	0.00161695	0.00143481	0.00142449	0.00157955	0.00160442	0.00150757	0.00136045	0.00144205	0.0014946	0.00150152	0.00148653	0.0014975	0.00140661	0.00153498	0.00148878	0.00149628	0.00149193	0.00147445	0.00144803	0.00157952	0.00150072	0.00148861	0.00149317	0.00151143	0.0014921	0.00153785	0.00156548	0.0015072	0.0015086	0.001542	0.00152497	0.00149391	0.00136478	0.00140167	0.00137707	0.00146653	0.00159914
chr11	115000000	120000000	0.00131892	0.00115179	0.0012746	0.00105982	0.00149944	0.00122422	0.00116323	0.00115841	0.00120175	0.00112275	0.00152262	0.00110079	0.00112311	0.00142746	0.00147183	0.00122384	0.00108844	0.00103658	0.00123419	0.00126135	0.00122299	0.00136579	0.00106814	0.00141647	0.00131467	0.00125607	0.0012744	0.00123301	0.0011043	0.00136577	0.00129887	0.00125547	0.00122275	0.00128086	0.00120989	0.00138629	0.00141918	0.00128122	0.00121886	0.00132125	0.00134639	0.00124507	0.000964958	0.000965914	0.00097155	0.00121102	0.00145784
chr11	120000000	125000000	0.00160191	0.00155717	0.00159897	0.0015681	0.00165901	0.00163432	0.00155019	0.00154958	0.00156981	0.00154401	0.00159519	0.00154164	0.00151913	0.00162619	0.0016457	0.00160918	0.001418	0.00150894	0.00163487	0.0015528	0.00153146	0.00161778	0.00152178	0.00157697	0.00159047	0.00156848	0.00164079	0.00156902	0.00150539	0.00164576	0.00162132	0.0015886	0.0015604	0.00160351	0.00157943	0.00164943	0.00161354	0.00157422	0.00159651	0.00160013	0.00160443	0.00160374	0.00148752	0.00149767	0.00148246	0.00153469	0.0016471
chr11	125000000	130000000	0.000855968	0.000856563	0.000810985	0.00085425	0.000824262	0.000872784	0.000843853	0.000849034	0.000838762	0.000841598	0.000817796	0.00086434	0.000829788	0.000831	0.000819332	0.000838511	0.00088487	0.000837174	0.00086111	0.000823407	0.000824992	0.000841733	0.000841796	0.000832449	0.00084918	0.000820657	0.000822156	0.000854345	0.000844366	0.000821656	0.000819232	0.000863852	0.000869496	0.000864993	0.000835472	0.000828364	0.000829632	0.000859286	0.000823734	0.000844077	0.000841895	0.000848583	0.000866379	0.000885002	0.000771282	0.000833229	0.000801247
chr11	130000000	135000000	0.00162274	0.00155323	0.00159773	0.00154333	0.00164311	0.00160066	0.00154327	0.00156521	0.00151889	0.00158468	0.00163455	0.00157015	0.0015435	0.00166003	0.00163813	0.00159991	0.0015858	0.00157994	0.00160373	0.00156613	0.00159527	0.00157473	0.00152778	0.00161523	0.00156625	0.0015486	0.00158184	0.00157816	0.00153486	0.00160635	0.00156989	0.00158893	0.00161088	0.00158529	0.00161996	0.00160463	0.00160229	0.00160425	0.00160525	0.001574	0.00160885	0.00156041	0.00148701	0.00150476	0.00146815	0.00157574	0.00160984
chr11	135000000	135006516	0.00168695	0.00162562	0.00165398	0.00163074	0.00168326	0.0017005	0.00165453	0.00165378	0.00161253	0.00166642	0.00165496	0.0016854	0.00165446	0.00174666	0.00167451	0.00169339	0.00175468	0.0016375	0.00167006	0.00168716	0.00160073	0.00181565	0.00161579	0.00164867	0.00162242	0.00166388	0.00162306	0.00164824	0.00164239	0.00168261	0.0016346	0.0016524	0.0016549	0.00168294	0.0016886	0.00167132	0.0016677	0.00164736	0.00168505	0.00163454	0.0017009	0.00167137	0.00158418	0.00158395	0.0016259	0.00163503	0.0016997
chr12	1	5000000	0.00160434	0.00152515	0.00162724	0.00150719	0.0016683	0.00160912	0.00153444	0.00152645	0.00151497	0.00158019	0.00164569	0.00151532	0.00157356	0.00171221	0.00159909	0.00161175	0.00160543	0.00155069	0.0015379	0.00156476	0.00155762	0.00165127	0.00149873	0.00159627	0.00156262	0.00158524	0.00158451	0.00157536	0.00150596	0.00169427	0.00152824	0.00158057	0.0015879	0.00157404	0.00157873	0.00162652	0.0016289	0.00157759	0.00158167	0.00157253	0.0016243	0.00156717	0.00144239	0.00143036	0.00149899	0.00154443	0.00162789
chr12	5000000	10000000	0.00142981	0.00125765	0.0014261	0.00116204	0.00155292	0.00135639	0.00123986	0.0012749	0.00126617	0.00125969	0.00160467	0.00123904	0.0012608	0.00158386	0.0014905	0.00132	0.00124858	0.00121544	0.00136674	0.00140391	0.00133935	0.00147079	0.00119826	0.00148455	0.00138967	0.00138048	0.00139389	0.00130821	0.00123826	0.00143516	0.00138024	0.00134959	0.00132625	0.00135169	0.0013273	0.00147219	0.00148072	0.00136785	0.00133973	0.00140907	0.00143689	0.00134927	0.00108527	0.00109311	0.0011856	0.00130174	0.00151547
chr12	10000000	15000000	0.00153504	0.0014249	0.00154215	0.0013533	0.00164027	0.00148931	0.00140218	0.00141349	0.00141291	0.00145949	0.00167183	0.00139975	0.00141339	0.00158989	0.00155621	0.00148533	0.00139487	0.00139113	0.00147143	0.00153827	0.00144865	0.00150205	0.0013745	0.00156491	0.00145321	0.0014777	0.00149652	0.00146262	0.00138729	0.00154163	0.00150386	0.00152572	0.00146914	0.00151712	0.00146364	0.00151504	0.0015479	0.00149586	0.00146617	0.00151777	0.00154064	0.00148652	0.00131261	0.00129162	0.00135699	0.00143535	0.00160842
chr12	15000000	20000000	0.00152445	0.00142843	0.00155355	0.00137644	0.00160055	0.00152488	0.00144418	0.00143548	0.00146301	0.00144642	0.00161456	0.00139851	0.00140154	0.00160663	0.00162405	0.00151581	0.00139998	0.00141358	0.00149865	0.00153964	0.00148699	0.00148677	0.00136397	0.0015454	0.0015233	0.00148855	0.00148338	0.00144422	0.00140439	0.001592	0.00151786	0.00151454	0.00148589	0.00154128	0.00147375	0.00156662	0.00159139	0.00148482	0.00148723	0.00153969	0.00155521	0.00148464	0.0013346	0.00132705	0.00140896	0.00145716	0.00158741
chr12	20000000	25000000	0.00140325	0.00127074	0.00142313	0.00116306	0.00156607	0.00132815	0.00125327	0.00125948	0.00125751	0.00124213	0.00156937	0.00121001	0.0013141	0.00150277	0.00154181	0.00127923	0.00116091	0.00115266	0.00133977	0.00140767	0.00129885	0.00142202	0.00119932	0.00148093	0.00137037	0.00134202	0.00137008	0.00130053	0.00118956	0.00148903	0.00135404	0.00133509	0.00129841	0.00135282	0.00131778	0.0014463	0.00142692	0.00131881	0.00130761	0.00137833	0.00140952	0.00133211	0.00108144	0.0011058	0.00116972	0.00129101	0.00149485
chr12	25000000	30000000	0.00146374	0.00135836	0.00147353	0.00128335	0.00157931	0.00143264	0.00133124	0.00134962	0.00133475	0.00133074	0.00160248	0.00129001	0.00133354	0.00153784	0.0015465	0.00138084	0.0012748	0.00131253	0.00141396	0.00145912	0.00138007	0.00143299	0.00126848	0.0015614	0.00142665	0.00141109	0.00140991	0.00140705	0.00129326	0.00146909	0.00140716	0.0014191	0.00137026	0.00139519	0.00142729	0.00147373	0.00154332	0.00143078	0.00140574	0.00145964	0.00148634	0.00139949	0.00121914	0.00121722	0.00128258	0.00138235	0.00152798
chr12	30000000	35000000	0.00159367	0.0015526	0.00164842	0.00151542	0.00167475	0.00159153	0.0015655	0.00157177	0.00155087	0.00151654	0.00166902	0.00153062	0.00148508	0.0016449	0.00163045	0.00157829	0.0013981	0.00154879	0.00160879	0.00164134	0.00157673	0.00156132	0.00152968	0.00159671	0.00159679	0.001589	0.00161986	0.00156683	0.00152508	0.0015906	0.00158679	0.00163458	0.00156433	0.00160351	0.00161415	0.00160319	0.00163125	0.00157861	0.00161999	0.00159257	0.00162033	0.00160349	0.00142704	0.00146521	0.00148758	0.00153802	0.0016569
chr12	35000000	40000000	0.00163004	0.00159864	0.00165532	0.00155521	0.0016787	0.00164231	0.00159488	0.00158042	0.00159024	0.00158164	0.0016736	0.00155381	0.0015326	0.00167911	0.00163002	0.00161474	0.00143978	0.00156334	0.00162449	0.00162699	0.00162064	0.00161475	0.00156737	0.00165843	0.00163669	0.00161768	0.00162989	0.00160047	0.00161022	0.001625	0.0016113	0.00164096	0.00166102	0.00164398	0.00162043	0.00160391	0.00163242	0.00161294	0.00163378	0.00160999	0.00164306	0.00160474	0.00152307	0.0015315	0.00154624	0.00159312	0.00162016
chr12	40000000	45000000	0.00155344	0.00144141	0.00152614	0.00136446	0.00162015	0.00150377	0.00142932	0.00141381	0.00140956	0.00140205	0.00165392	0.0014114	0.00138029	0.00162595	0.00160453	0.00145435	0.00131688	0.00138591	0.00148257	0.00148152	0.00142283	0.00150497	0.00137081	0.00157434	0.00154729	0.00150219	0.00149342	0.00146628	0.00136525	0.00154746	0.00150374	0.001507	0.0014554	0.00148588	0.00150243	0.00153898	0.00154778	0.00148534	0.00150165	0.00154599	0.00158357	0.00148702	0.00131939	0.00131379	0.00134951	0.00143966	0.00160159
chr12	45000000	50000000	0.00150147	0.00137203	0.00149672	0.00132609	0.00158327	0.00148751	0.0013948	0.00139515	0.0013964	0.00138911	0.0016081	0.0013545	0.00133733	0.00154522	0.00157893	0.0013934	0.00127547	0.00137705	0.00145156	0.00151929	0.00142465	0.00149027	0.00135165	0.00151525	0.00143976	0.00146395	0.00143084	0.00139742	0.00134883	0.00149673	0.00144072	0.00144884	0.00139833	0.00146235	0.00141371	0.00152418	0.00154063	0.00145622	0.00142269	0.00147296	0.00151106	0.00140462	0.00127233	0.00126979	0.00129754	0.00143264	0.00156459
chr12	50000000	55000000	0.0014354	0.00131701	0.0014123	0.00124163	0.0015512	0.00138491	0.00129996	0.00131513	0.00130127	0.00131885	0.00158707	0.00125724	0.00127598	0.00155519	0.00151247	0.00139083	0.00120125	0.00123599	0.00139611	0.00139468	0.0013754	0.00149855	0.00126206	0.00147764	0.00140957	0.00139111	0.00141547	0.00135537	0.00126526	0.00147527	0.00137191	0.00138223	0.00132498	0.00138179	0.00135726	0.00145123	0.0014629	0.00139799	0.00136363	0.00141442	0.00145764	0.00139047	0.00113399	0.00116099	0.00121198	0.00131246	0.00151251
chr12	55000000	60000000	0.00158974	0.00152723	0.00154742	0.00151247	0.00163331	0.00154779	0.00155678	0.00148685	0.00151197	0.00149462	0.00163632	0.00151803	0.00150111	0.00159001	0.00162042	0.00149408	0.00142015	0.0014917	0.00156359	0.00156989	0.00151508	0.00160075	0.00150504	0.00159166	0.00155782	0.00152862	0.00155183	0.00152685	0.00147548	0.00154431	0.00155359	0.00156648	0.00151477	0.00157973	0.00155144	0.00154627	0.0016085	0.00153356	0.00155229	0.00162762	0.00159991	0.00155816	0.00144315	0.00146327	0.00149033	0.00154949	0.00161191
chr12	60000000	65000000	0.00184094	0.00206696	0.00182091	0.00204847	0.00175479	0.00185872	0.00210003	0.00208632	0.00211082	0.00203301	0.00175659	0.00213001	0.00209126	0.00185409	0.001868	0.00201665	0.00196175	0.0021962	0.00194655	0.002001	0.002121	0.00198341	0.00225777	0.00189458	0.00207316	0.00204428	0.00206762	0.0021968	0.00220928	0.00192843	0.00209842	0.00184021	0.00201438	0.00200685	0.00195211	0.00188709	0.00196863	0.00204151	0.0021283	0.00193178	0.00190795	0.00197381	0.00245312	0.00223868	0.00219586	0.00214421	0.00183945
chr12	65000000	70000000	0.00170485	0.00166772	0.00170362	0.00169307	0.00170905	0.00174167	0.0017115	0.00173506	0.00171759	0.00166325	0.00166412	0.00171328	0.00164393	0.00169535	0.00168389	0.0017323	0.00159898	0.00166075	0.00174083	0.00168835	0.00167853	0.00166993	0.00171791	0.0016558	0.00167074	0.00173349	0.00165862	0.00172709	0.0017245	0.00166279	0.00166876	0.00171611	0.00173865	0.00172012	0.00175584	0.0016633	0.00170616	0.00171663	0.00172053	0.00175111	0.00171712	0.00174814	0.00164645	0.00169835	0.0015881	0.00168766	0.00170112
chr12	70000000	75000000	0.001642	0.00158798	0.00164075	0.00159937	0.00170166	0.00164468	0.0016247	0.00158615	0.00163215	0.00158719	0.00166423	0.00159251	0.00152093	0.00164034	0.00167205	0.00165005	0.00153336	0.00154626	0.0016298	0.00168528	0.00161495	0.00156995	0.00155484	0.00162664	0.001612	0.00162907	0.0015733	0.00160485	0.00160302	0.00160984	0.00164667	0.00165496	0.00167315	0.00166156	0.00165712	0.00163762	0.00168541	0.00167025	0.00161925	0.00168532	0.00166205	0.00163042	0.00148049	0.00154178	0.00145188	0.00160199	0.00168745
chr12	75000000	80000000	0.00154077	0.00150071	0.00156543	0.00147451	0.00158559	0.00153562	0.00148317	0.00149925	0.00150158	0.00145262	0.00158114	0.00148526	0.00144791	0.00160699	0.00156901	0.00147946	0.00139084	0.00151178	0.00149979	0.00156647	0.00148949	0.00157508	0.00146083	0.00158969	0.00156262	0.00154871	0.00153966	0.00151357	0.00150258	0.00157299	0.0015204	0.00154221	0.00152448	0.00151725	0.00152787	0.00153435	0.00159104	0.00152896	0.00154124	0.00150161	0.00159958	0.00155227	0.00141899	0.0014531	0.0013835	0.00150893	0.00156279
chr12	80000000	85000000	0.00359261	0.00407682	0.00388531	0.00444849	0.00357003	0.00385018	0.00312485	0.00335612	0.00314954	0.0034171	0.00366051	0.00315402	0.00310161	0.00326752	0.0033713	0.00370304	0.00322794	0.00383465	0.00334278	0.00395824	0.0032398	0.00345128	0.00335487	0.00388948	0.00309763	0.00335106	0.00327944	0.00320142	0.00279472	0.00329479	0.00327343	0.00516894	0.00342231	0.00337852	0.00331982	0.00331746	0.0027611	0.00322035	0.0025528	0.00318441	0.00357298	0.00305745	0.00377749	0.00371703	0.00376048	0.00325884	0.00333933
chr12	85000000	90000000	0.00135228	0.00118156	0.00132117	0.00106845	0.00146806	0.00125978	0.00117463	0.00116643	0.00116503	0.00117121	0.00156114	0.00114021	0.00119158	0.00145896	0.00146554	0.00126122	0.00117543	0.00111075	0.00129091	0.00129263	0.00124733	0.00158768	0.00109078	0.00140222	0.0013431	0.00127337	0.00128422	0.00124971	0.00108664	0.00139318	0.00130732	0.00127925	0.00121755	0.00128313	0.0012143	0.00138711	0.00138319	0.00127692	0.00124192	0.00135399	0.00135114	0.00126273	0.000998969	0.000996771	0.000986643	0.00124405	0.00146261
chr12	90000000	95000000	0.00152917	0.00141326	0.00149107	0.00136792	0.00156908	0.00148085	0.00142195	0.00141683	0.00135611	0.00141367	0.00162237	0.00140371	0.00140874	0.00165031	0.00158576	0.00146042	0.00148106	0.00140821	0.00145257	0.00146477	0.00144786	0.00168043	0.0013685	0.00154035	0.00147615	0.00145761	0.00148541	0.00141997	0.00137785	0.00154664	0.00144651	0.00147303	0.00142883	0.00147854	0.00147921	0.00154822	0.0015452	0.00145234	0.00148839	0.00148062	0.00154583	0.00147149	0.0012396	0.00126522	0.00125752	0.00142462	0.00155183
chr12	95000000	100000000	0.00155573	0.00150835	0.00160769	0.00148506	0.00162583	0.00157793	0.00151623	0.00152238	0.00149038	0.00153542	0.00161404	0.00149494	0.00154521	0.00161622	0.00159856	0.00156615	0.00157666	0.00147921	0.00156233	0.00158801	0.00153305	0.00152539	0.00147851	0.00159484	0.0015611	0.00157782	0.00154884	0.00154769	0.00149055	0.00157918	0.00153271	0.00158678	0.00153961	0.00154963	0.00157165	0.00160052	0.00160206	0.00155889	0.00155629	0.00157505	0.00159395	0.00155315	0.00142103	0.00140773	0.00145752	0.00152681	0.00158702
chr12	100000000	105000000	0.00150512	0.00137794	0.00148542	0.00131655	0.00159806	0.00145537	0.00140799	0.00138703	0.00135888	0.00140693	0.00162955	0.00134733	0.00137252	0.00164145	0.00158842	0.00143818	0.00139339	0.00132613	0.00142636	0.00147998	0.00141919	0.00151944	0.00134102	0.00155494	0.00147556	0.00146642	0.00143447	0.00142216	0.00132431	0.00150303	0.00147042	0.00145398	0.00143784	0.00145262	0.00142009	0.00155429	0.00152984	0.00144345	0.00144227	0.00149657	0.00153005	0.00146373	0.0012249	0.00123025	0.00130607	0.00141045	0.00155492
chr12	105000000	110000000	0.00158229	0.00145959	0.00158	0.00145816	0.00163743	0.00151261	0.00144887	0.00147685	0.00148102	0.00145302	0.00163466	0.00148849	0.00148679	0.00162312	0.001604	0.00150932	0.00140643	0.0014362	0.0015303	0.00152562	0.00148539	0.00153017	0.00140903	0.00159024	0.00149136	0.0015254	0.00155867	0.00147493	0.00145107	0.00157813	0.00150144	0.00152216	0.00151096	0.00152901	0.00150615	0.00161645	0.00158213	0.00150577	0.0015245	0.00154085	0.00158037	0.00152221	0.00133972	0.00135493	0.00143639	0.00148477	0.00158625
chr12	110000000	115000000	0.00159439	0.00144876	0.00158498	0.00144192	0.00163597	0.001538	0.00146574	0.00147643	0.00141164	0.00146451	0.00159269	0.00147236	0.00149229	0.00164477	0.00160037	0.00151539	0.00133154	0.0014596	0.00153245	0.001534	0.00149745	0.0015542	0.00145672	0.00157401	0.0015625	0.0015254	0.00152321	0.0015065	0.00144218	0.00160261	0.00150893	0.00151255	0.00147827	0.00151611	0.00153553	0.00160463	0.00158975	0.00150383	0.00151839	0.0015611	0.00157706	0.00155628	0.00136529	0.0013443	0.00137996	0.00151855	0.00158058
chr12	115000000	120000000	0.00138843	0.00122766	0.00137244	0.00113727	0.00153289	0.00131559	0.00122177	0.00125146	0.00124365	0.00122456	0.00160758	0.00121532	0.00119594	0.00148209	0.00149061	0.00126677	0.00111439	0.00117701	0.00132914	0.00131058	0.00128043	0.00139496	0.00118637	0.00146449	0.00135363	0.0013172	0.00131978	0.00130784	0.00118843	0.00144892	0.0013218	0.00131139	0.00126687	0.00132854	0.00126308	0.00141496	0.00142973	0.00131912	0.00126666	0.0014097	0.00140445	0.0012621	0.00105868	0.00109185	0.00111972	0.0012703	0.00148737
chr12	120000000	125000000	0.00162983	0.00156962	0.00164334	0.00157186	0.00167578	0.00159752	0.00159488	0.001555	0.00159359	0.00158112	0.00164476	0.0015715	0.00145417	0.00165339	0.00166032	0.00158149	0.00144032	0.00149028	0.00159043	0.00161587	0.00158094	0.00160297	0.00150631	0.00163047	0.00160334	0.00160522	0.00158334	0.00161399	0.00154926	0.00160786	0.00159211	0.00161205	0.00160199	0.001603	0.00159848	0.00160093	0.00163582	0.00159312	0.00158598	0.00162279	0.00165785	0.00160124	0.00148356	0.00145893	0.00146408	0.0015734	0.00161616
chr12	125000000	130000000	0.00142351	0.00125175	0.00139208	0.00118123	0.00154681	0.00135296	0.0012746	0.00125188	0.00125474	0.00123935	0.00153209	0.00122676	0.00122306	0.00154042	0.00147183	0.00128778	0.00119977	0.00118444	0.00136648	0.00138032	0.00130602	0.00142517	0.00118837	0.00145078	0.00139564	0.00136372	0.00133954	0.00131369	0.00122161	0.00144332	0.00133822	0.00133086	0.00129876	0.0013656	0.00130779	0.00144167	0.00141379	0.00136008	0.00132888	0.00137896	0.00141151	0.00133499	0.0010987	0.001101	0.0011667	0.00126389	0.00151019
chr12	130000000	133851895	0.00152767	0.00140556	0.00150161	0.00138416	0.00161345	0.00150843	0.0013957	0.0014113	0.0014308	0.00140918	0.00164861	0.00140402	0.00140779	0.00158718	0.00156432	0.00144137	0.00130008	0.00138543	0.0014927	0.00150647	0.00146674	0.00152702	0.00137418	0.00155943	0.00147919	0.0015023	0.00148552	0.00144471	0.00138831	0.00153789	0.00147706	0.00149059	0.00143172	0.00151105	0.00142613	0.00155295	0.00154321	0.00146807	0.00145901	0.0015292	0.00149682	0.00148953	0.00129394	0.00132945	0.00135358	0.00146801	0.00155557
chr13	1	5000000	0.00163978	0.0016324	0.00163232	0.00167541	0.00166108	0.0016328	0.00165743	0.00166952	0.00167729	0.00167963	0.00162955	0.00166366	0.00159566	0.00163074	0.00165637	0.00164727	0.00155864	0.00162406	0.0016436	0.00162391	0.00168229	0.00159165	0.00167043	0.00164209	0.00163704	0.00165711	0.00160929	0.00167895	0.0016434	0.00163014	0.00163098	0.00164519	0.00164427	0.00165865	0.00166293	0.00162272	0.00167626	0.00165727	0.00166779	0.00166423	0.00164384	0.00161313	0.00164479	0.00169469	0.00171107	0.00165795	0.00161771
chr13	5000000	10000000	0.000723031	0.000691516	0.000687847	0.000736898	0.000702519	0.00074518	0.000803191	0.00078943	0.000746978	0.000750611	0.000676291	0.000840518	0.000819641	0.000673365	0.000675861	0.000849526	0.000777438	0.000720312	0.000786165	0.000749904	0.000805883	0.000782934	0.000813161	0.00082927	0.000705953	0.000807014	0.000736192	0.000819611	0.000806911	0.000702827	0.000790137	0.000733201	0.00078436	0.000810227	0.000760333	0.000733629	0.000784381	0.000819034	0.000780252	0.000799067	0.000736051	0.000773067	0.000841062	0.000831861	0.000834145	0.000761123	0.000721961
chr13	10000000	15000000	0.001578	0.00153945	0.00150564	0.00150669	0.00152833	0.00159391	0.00156661	0.00157855	0.00154337	0.00153859	0.00158395	0.00150752	0.00155668	0.00149526	0.00160058	0.00150747	0.0013548	0.00150672	0.001536	0.00160083	0.00147357	0.00151395	0.00154936	0.00156601	0.00158111	0.00157449	0.00145829	0.00155562	0.00153554	0.00155667	0.00154261	0.00153202	0.00148312	0.00158365	0.00160115	0.00159888	0.00165118	0.00151793	0.00159241	0.00155239	0.00162154	0.00150343	0.00146054	0.00149436	0.00145122	0.00156871	0.0015945
chr13	15000000	20000000	0.00174709	0.00186306	0.00171396	0.00183194	0.00172616	0.0017836	0.00183282	0.00182582	0.00182288	0.00178263	0.00170317	0.00183718	0.00177982	0.00171652	0.00175077	0.00181971	0.00168059	0.00187961	0.00178527	0.00180647	0.00180707	0.00175825	0.00187804	0.00177355	0.0017805	0.00184532	0.00184144	0.00185348	0.00187184	0.00176121	0.00181448	0.00175165	0.00181466	0.00178576	0.00181437	0.00179256	0.00174906	0.0017767	0.00187214	0.00173054	0.00175156	0.00181276	0.00192774	0.0018748	0.00185386	0.00185652	0.00170808
chr13	20000000	25000000	0.00174465	0.00180011	0.00177338	0.00183925	0.00176133	0.00175774	0.00183058	0.00178612	0.0018641	0.00183863	0.0017998	0.00182521	0.00177793	0.00181176	0.0018183	0.00183906	0.001729	0.00173602	0.00178691	0.00174545	0.00176009	0.001816	0.00178476	0.00177694	0.00176833	0.00180815	0.00178378	0.00183422	0.00180908	0.00175491	0.00178816	0.00174137	0.00184007	0.0018189	0.00179556	0.00172988	0.00178763	0.00179111	0.00179097	0.00182581	0.00174692	0.00176604	0.00180896	0.00189137	0.00180504	0.0017859	0.00176455
chr13	25000000	30000000	0.00158916	0.00156267	0.00161018	0.00152628	0.00164457	0.00160009	0.00157879	0.00152843	0.00152305	0.00156804	0.00168182	0.00160458	0.00153222	0.00168231	0.00165946	0.00159487	0.00151077	0.00151637	0.00160828	0.00151451	0.00159573	0.00162968	0.00150673	0.00163464	0.00158942	0.00157815	0.00158376	0.00156427	0.00150753	0.00157521	0.00155939	0.00156416	0.00157346	0.00158934	0.00158756	0.00160782	0.00160522	0.00162152	0.00152576	0.00161817	0.0015934	0.00155102	0.00150427	0.00154555	0.00144965	0.00157685	0.00161758
chr13	30000000	35000000	0.00133983	0.0011537	0.00131599	0.00103718	0.00145164	0.00124875	0.00115217	0.00118164	0.00116168	0.00116699	0.00150179	0.00111951	0.00118086	0.00154522	0.00146042	0.00117217	0.00107029	0.00104354	0.00123077	0.00128203	0.00121423	0.00143217	0.00107077	0.0013975	0.00129325	0.00123491	0.00126789	0.0012012	0.00109519	0.00137942	0.00127352	0.00125903	0.00120831	0.00124595	0.00121906	0.00138794	0.00139046	0.00123432	0.00118496	0.00130625	0.00129463	0.00122691	0.00098938	0.00100466	0.00106145	0.00119462	0.00144134
chr13	35000000	40000000	0.00166419	0.00165626	0.00167563	0.0016949	0.00168343	0.00170221	0.0016686	0.00167389	0.00164393	0.00170168	0.00168359	0.00165441	0.00164829	0.00174076	0.00172496	0.0017285	0.00159629	0.0016617	0.00166892	0.00165263	0.0016551	0.00168592	0.00164327	0.00168507	0.00165705	0.00166345	0.00166652	0.00165982	0.00165398	0.00167713	0.00161601	0.00166217	0.00165744	0.00171215	0.00164423	0.00168385	0.00170358	0.00167178	0.00164557	0.00169812	0.00169571	0.0016512	0.00157229	0.00169606	0.00160621	0.00167348	0.00170847
chr13	40000000	45000000	0.00156253	0.00148073	0.00154425	0.00142639	0.00161448	0.00154057	0.00148976	0.00147904	0.00154014	0.00152512	0.00158936	0.00148266	0.00150215	0.00168452	0.0016088	0.00153423	0.00146304	0.00145786	0.00154397	0.00152921	0.0015136	0.00160728	0.00143482	0.00159714	0.00152681	0.00150574	0.00150997	0.00151649	0.001482	0.00157206	0.00151376	0.00151694	0.00151177	0.0015433	0.0015396	0.00154812	0.00156314	0.00154673	0.00151439	0.00154148	0.00157397	0.00153461	0.0013704	0.00140019	0.00140188	0.00148687	0.00159527
chr13	45000000	50000000	0.0015747	0.00149005	0.00159408	0.00149867	0.00164182	0.00157356	0.0014654	0.00151113	0.00149696	0.00144813	0.00165433	0.00146352	0.00148869	0.00158509	0.00160944	0.00151931	0.00129134	0.00148158	0.00156106	0.00157468	0.00151713	0.00157462	0.00143061	0.00157138	0.00156438	0.00155494	0.00153571	0.00150589	0.00147345	0.00159562	0.00151243	0.00155256	0.00153742	0.00156468	0.00155028	0.00155511	0.00159971	0.00153958	0.00154798	0.00158156	0.00162441	0.00152159	0.00140262	0.00134567	0.00138587	0.00151867	0.0016257
chr13	50000000	55000000	0.00167235	0.00160611	0.00167928	0.00160719	0.00167733	0.00169127	0.0016256	0.00163346	0.00161172	0.00157557	0.00167839	0.00160801	0.00159831	0.00169301	0.00161445	0.0016309	0.00139971	0.00157441	0.00167348	0.0016875	0.00164885	0.00165605	0.00160074	0.00167487	0.0016945	0.00161059	0.00164687	0.00161948	0.00156332	0.00165322	0.00162965	0.00167576	0.0016378	0.00160882	0.00166421	0.00165806	0.0016364	0.00162111	0.00160367	0.00161859	0.0016999	0.0016606	0.00155068	0.00153195	0.0015276	0.00161309	0.00167044
chr13	55000000	60000000	0.0016619	0.0016928	0.00169854	0.00168505	0.00169444	0.00167958	0.00169005	0.00167045	0.0016527	0.00169521	0.00165652	0.00165534	0.0016555	0.00167148	0.00167141	0.00165715	0.00157168	0.00172068	0.00170196	0.00170716	0.0016791	0.00163482	0.00165885	0.00168101	0.0016608	0.00168934	0.00166759	0.00165141	0.00169346	0.00171456	0.00167927	0.00170782	0.00167269	0.00166447	0.00171322	0.00167943	0.0016779	0.00166974	0.00169253	0.00166623	0.00167717	0.00164632	0.00165412	0.00164155	0.00160845	0.00163799	0.00168088
chr13	60000000	65000000	0.00148107	0.00138593	0.00149097	0.00136101	0.00161353	0.00146364	0.00139346	0.00138536	0.00138035	0.00137999	0.00158947	0.00136387	0.00136787	0.00158558	0.00157328	0.00142017	0.00129174	0.00135507	0.00147396	0.00148442	0.00145491	0.00151209	0.00133376	0.00151963	0.00145204	0.00143763	0.00147292	0.00143155	0.00131295	0.00154641	0.00145267	0.00145919	0.00141092	0.00144541	0.00146562	0.00152171	0.00152457	0.00144539	0.00140805	0.00148954	0.00152387	0.00143843	0.00126837	0.00126979	0.00127353	0.00141304	0.00156678
chr13	65000000	70000000	0.00145508	0.00132628	0.0014767	0.00130213	0.00159737	0.00143188	0.00134386	0.00136921	0.00133625	0.00134289	0.00157884	0.00131945	0.00140078	0.00152959	0.00153477	0.00138661	0.00122263	0.00128992	0.00142029	0.00142733	0.0013861	0.00145002	0.00127312	0.00153191	0.00146269	0.00143516	0.00144889	0.00138024	0.00131396	0.00151247	0.00145098	0.00142697	0.00137338	0.0014191	0.0014187	0.00149829	0.00149104	0.00140728	0.00139237	0.00146992	0.00148788	0.00144795	0.00119779	0.00121562	0.00122011	0.0013556	0.00153069
chr13	70000000	75000000	0.00136245	0.00123663	0.00137062	0.00112946	0.00150709	0.00133214	0.0012278	0.00124865	0.00125659	0.00121122	0.00152751	0.00119795	0.00121405	0.00147311	0.00148965	0.00131032	0.00114182	0.00115614	0.00130432	0.00135896	0.00130261	0.00139554	0.00117689	0.00144464	0.0013541	0.00131365	0.00133153	0.00131662	0.00117201	0.00143632	0.00135271	0.001321	0.0012842	0.00133158	0.0012877	0.00143294	0.00144473	0.00132995	0.00127919	0.00136039	0.00139231	0.0012978	0.00106494	0.00105437	0.00104741	0.00124516	0.00147809
chr13	75000000	80000000	0.00149496	0.00136294	0.00147363	0.00131624	0.0015788	0.00144073	0.00138453	0.0013989	0.00137169	0.00132902	0.00162101	0.0013724	0.00131884	0.00153956	0.0015753	0.00144457	0.00121967	0.00135649	0.00140839	0.00144152	0.00139531	0.00147044	0.00132965	0.00151602	0.00147287	0.00141292	0.00144238	0.00141497	0.0013152	0.0015316	0.0014645	0.00145389	0.00138216	0.00141164	0.00140709	0.00152295	0.00151578	0.00144345	0.001407	0.00148041	0.00147762	0.00144432	0.00121326	0.00124922	0.00122116	0.00138395	0.00157491
chr13	80000000	85000000	0.00154206	0.00144662	0.00153189	0.00138375	0.00161989	0.00152221	0.00144932	0.00145173	0.00146325	0.00140799	0.00162289	0.0014114	0.00139262	0.00157635	0.00156464	0.00150119	0.00130962	0.00137294	0.00152194	0.00154237	0.00145901	0.00150707	0.00136776	0.0015625	0.00149534	0.00150198	0.00147046	0.00150321	0.00138302	0.00156775	0.00149106	0.00155008	0.00144523	0.00151345	0.0014871	0.00154072	0.00153606	0.00150148	0.00148586	0.0015399	0.00155676	0.0015013	0.00133051	0.0013179	0.00128665	0.00145988	0.00158986
chr13	85000000	90000000	0.00154228	0.00147332	0.00155288	0.0014538	0.00164405	0.00155217	0.0014625	0.00148998	0.00147964	0.00145659	0.00166308	0.0014708	0.0014223	0.00156454	0.00161541	0.00151961	0.00139393	0.00145248	0.00153119	0.00157707	0.00151554	0.00154429	0.0014304	0.00157171	0.00152284	0.00151917	0.00151168	0.00149712	0.00145647	0.00154093	0.00152583	0.00152771	0.0015418	0.00156442	0.00154262	0.00154617	0.00157029	0.0015216	0.00151239	0.00155596	0.0016062	0.00156116	0.00135902	0.00137687	0.00132957	0.00150203	0.00161616
chr13	90000000	95000000	0.00164915	0.0016807	0.001635	0.00171327	0.00166374	0.00168091	0.00167062	0.00169411	0.00169554	0.00166352	0.00166246	0.00170829	0.00175318	0.00163628	0.00165648	0.00166889	0.00158876	0.00169633	0.0016988	0.00162032	0.00168638	0.00169688	0.00172339	0.0016638	0.00169508	0.0016903	0.00167037	0.00170211	0.00167299	0.00166605	0.00168796	0.00168661	0.00167419	0.0017162	0.00169347	0.00166721	0.00166536	0.00170815	0.00170558	0.00168501	0.00167386	0.00172321	0.00167586	0.00167446	0.00168837	0.00167447	0.00165961
chr13	95000000	100000000	0.00174687	0.00177185	0.00176744	0.00184514	0.00171206	0.00180595	0.00179361	0.00181383	0.00179771	0.00174407	0.00176929	0.0017887	0.00190453	0.00171996	0.00175899	0.00184483	0.00169202	0.00181904	0.00180147	0.00175228	0.00178784	0.00172045	0.00180908	0.00171741	0.00172574	0.0017843	0.0017087	0.00175939	0.00178569	0.00167655	0.0017651	0.00177045	0.00182251	0.00179323	0.00179776	0.0017231	0.00176946	0.00180112	0.00178149	0.00176789	0.00174747	0.00178621	0.00180155	0.00184166	0.00179034	0.00176161	0.00173013
chr13	100000000	105000000	0.00176498	0.00175586	0.00174195	0.00179215	0.00171842	0.0018185	0.00176289	0.00177757	0.0017707	0.00176045	0.00166641	0.00175156	0.0018775	0.00165917	0.00172507	0.00176823	0.00166822	0.00173144	0.0017721	0.00175707	0.00178636	0.00166608	0.00174423	0.00171138	0.00168865	0.0017496	0.00171458	0.00175074	0.00176837	0.00167095	0.00172333	0.00175007	0.00177538	0.00178197	0.00178464	0.00169814	0.00174297	0.00174983	0.00177676	0.0017254	0.00173688	0.00177418	0.00172189	0.00178818	0.00174729	0.0017769	0.00171208
chr13	105000000	110000000	0.00182905	0.00180451	0.00174214	0.00186351	0.00176717	0.00182744	0.00181751	0.00184572	0.00184828	0.00177049	0.00170213	0.00182293	0.00187883	0.00171049	0.00172891	0.0018263	0.00175011	0.00184292	0.00179084	0.00174886	0.00179558	0.0017117	0.0018233	0.00174186	0.00179279	0.00179354	0.00178089	0.00178888	0.00181178	0.00176727	0.00176884	0.00178131	0.00181327	0.00179272	0.00184189	0.00174201	0.00180498	0.00182114	0.00179265	0.00179538	0.00181436	0.00178834	0.00179924	0.00181172	0.00180241	0.00179415	0.00178092
chr13	110000000	115000000	0.00179748	0.00199469	0.0017637	0.00199569	0.00172556	0.00184721	0.00199558	0.00201255	0.00197839	0.00192895	0.00175846	0.00204023	0.00209069	0.00181201	0.0018471	0.00196785	0.00193244	0.00209974	0.00187274	0.00186117	0.00196949	0.00184925	0.00208133	0.00185336	0.00190173	0.00191161	0.00193456	0.00204994	0.00206182	0.00189077	0.00198446	0.0018243	0.00191065	0.00188024	0.00187627	0.0018612	0.00183241	0.00186752	0.00203101	0.00181091	0.00182142	0.00182741	0.00222144	0.00213331	0.00216109	0.00199322	0.00177473
chr13	115000000	115169878	0.00192777	0.0021108	0.00180941	0.00200259	0.00179847	0.00178978	0.00204305	0.00203391	0.00200414	0.00204384	0.00187206	0.00212803	0.00203967	0.00192448	0.0018439	0.00199894	0.00197331	0.00207617	0.00189477	0.00192784	0.00201408	0.00201864	0.00217292	0.00188625	0.00206497	0.00200497	0.00211663	0.00218547	0.00211153	0.00188878	0.00199243	0.0018765	0.00197476	0.00198547	0.00191355	0.001891	0.00196172	0.00195978	0.0020287	0.00203848	0.00186303	0.00190756	0.00225826	0.00224359	0.002275	0.00211241	0.00196244
chr14	1	5000000	0.00168037	0.00165423	0.00166183	0.00167835	0.00172212	0.00164297	0.0016733	0.001679	0.00163411	0.00164688	0.00169723	0.00165981	0.00165057	0.00174789	0.00167024	0.00163986	0.00158056	0.0015888	0.00164512	0.00168852	0.00166045	0.00169945	0.00165601	0.00167159	0.00165565	0.00168504	0.00170796	0.00168773	0.00168176	0.00169276	0.00160309	0.0016572	0.00165963	0.0016823	0.00171902	0.00167276	0.00172702	0.00165779	0.00169558	0.00169403	0.00170023	0.00169929	0.00160515	0.00165732	0.00164073	0.00167385	0.00169248
chr14	5000000	10000000	0.00140454	0.00124613	0.00134043	0.00120103	0.00155232	0.00128773	0.00124411	0.00124364	0.00127633	0.00129825	0.00160987	0.0012019	0.00126023	0.00157315	0.00151823	0.00127295	0.00120112	0.00113352	0.00131243	0.00132614	0.00132285	0.0015192	0.00121027	0.00144103	0.00133573	0.00129646	0.00135513	0.00129139	0.00117764	0.0014088	0.00136949	0.00130303	0.00131978	0.00132373	0.00129734	0.00142523	0.00145505	0.00134006	0.00127677	0.00140928	0.00136957	0.00133574	0.00107914	0.0010946	0.00114806	0.00126402	0.00150632
chr14	10000000	15000000	0.00168115	0.00162898	0.00171406	0.00162739	0.00168592	0.00170915	0.00166391	0.00161648	0.00161149	0.00164094	0.00169734	0.00159938	0.00165863	0.00178518	0.00171749	0.00167249	0.00156254	0.00162707	0.00168285	0.00164049	0.00162723	0.00170633	0.00160274	0.00165514	0.00166431	0.00168074	0.00165136	0.00166408	0.0016578	0.00166465	0.00162458	0.001634	0.00168955	0.00167977	0.00165306	0.00166454	0.00170944	0.00166105	0.00164084	0.00164325	0.00166525	0.0016596	0.00157805	0.00159561	0.00160451	0.0016349	0.00170357
chr14	15000000	20000000	0.00116365	0.00104107	0.00116075	0.00117311	0.00117789	0.00119931	0.000972766	0.00106119	0.00115914	0.00110426	0.00108269	0.00111171	0.00102088	0.00110382	0.00112995	0.00117278	0.0011956	0.00100274	0.00116241	0.00106204	0.00113779	0.00109933	0.00101129	0.00112462	0.00105934	0.00106818	0.00099686	0.00101095	0.00112083	0.000951447	0.00105078	0.00107453	0.00116279	0.00114401	0.00117157	0.0010093	0.00110254	0.00101682	0.00107052	0.00123941	0.00108625	0.00116643	0.0010285	0.00108134	0.00119098	0.00112843	0.00113
chr14	20000000	25000000	0.0015747	0.00151154	0.00158316	0.0014739	0.00165575	0.00156053	0.00151891	0.00149154	0.00151993	0.00149422	0.00167526	0.00148329	0.00146934	0.00162681	0.00165872	0.00155163	0.0013345	0.00145612	0.00154574	0.0015422	0.00155273	0.0015451	0.00145809	0.00158761	0.0015556	0.00153238	0.00153368	0.00152027	0.00149516	0.00159317	0.00152184	0.00155265	0.00152968	0.00152522	0.00154552	0.00157874	0.0015874	0.001578	0.00151818	0.0015718	0.00158413	0.0015539	0.00140595	0.00140647	0.00139072	0.00152434	0.00159411
chr14	25000000	30000000	0.00165467	0.0016668	0.00166548	0.00165896	0.00164913	0.00173492	0.00166916	0.00166587	0.00171251	0.00166524	0.0016258	0.00166294	0.00161301	0.00164539	0.00171259	0.00167465	0.00156953	0.00166581	0.00166196	0.0017063	0.00163759	0.00161778	0.00167033	0.00166029	0.0016911	0.00167806	0.00160533	0.00168883	0.00167647	0.00170733	0.00165838	0.00165662	0.00161042	0.00165688	0.00169986	0.001678	0.0017296	0.00166208	0.00167758	0.00170903	0.00170189	0.00167262	0.00161091	0.00160121	0.00158732	0.00168421	0.00171337
chr14	30000000	35000000	0.00147262	0.00133815	0.00146443	0.00125605	0.00156023	0.00142779	0.0013423	0.00133649	0.00136049	0.00130366	0.00163622	0.00130207	0.00137584	0.00153784	0.00154501	0.00138918	0.0012225	0.0012915	0.00140624	0.00145451	0.0013845	0.00143847	0.00126133	0.00152117	0.00142443	0.00139648	0.00141749	0.00138901	0.00125761	0.00151154	0.00142104	0.00143881	0.00138944	0.00140987	0.00142451	0.00149325	0.00149327	0.0014318	0.00141574	0.00145429	0.00150554	0.00139585	0.00115215	0.00119596	0.00116749	0.00135794	0.00149717
chr14	35000000	40000000	0.00149939	0.00137776	0.00149586	0.00136974	0.00156865	0.00147828	0.00144049	0.00141568	0.00142861	0.00140548	0.0016232	0.00138894	0.00136484	0.00156663	0.00157189	0.00145167	0.00126606	0.00139982	0.00151156	0.00150271	0.00144342	0.0014884	0.0013466	0.00156743	0.00148867	0.00147415	0.0014899	0.00145141	0.00137762	0.00154116	0.00147609	0.00148695	0.00145401	0.00145312	0.00147154	0.00152418	0.00151378	0.00148002	0.00148723	0.00146531	0.00153203	0.00143643	0.00125546	0.00127128	0.00124006	0.00142265	0.00156124
chr14	40000000	45000000	0.0016387	0.00157651	0.00162427	0.00158709	0.00164027	0.00165058	0.00156974	0.0015601	0.00158747	0.00153925	0.00168078	0.00158294	0.0015361	0.00160133	0.00166266	0.00167414	0.00153269	0.00152175	0.00161411	0.00158305	0.00158913	0.001606	0.0015541	0.00162126	0.00159188	0.00159576	0.00156956	0.00157243	0.00159909	0.00160448	0.00160116	0.00161694	0.00159714	0.0016436	0.00162681	0.0016035	0.0016711	0.0016254	0.00160725	0.00163381	0.00163721	0.00160387	0.00146157	0.0015203	0.00145175	0.00163799	0.00165393
chr14	45000000	50000000	0.00160663	0.00146312	0.00156869	0.00146172	0.00164328	0.00159923	0.00147434	0.00150488	0.00147664	0.00145091	0.00165069	0.0014449	0.0014866	0.00158546	0.00159642	0.00156182	0.00138721	0.00141643	0.00156246	0.00154066	0.00150985	0.00152539	0.00143219	0.00160679	0.00153711	0.00154022	0.00152428	0.00151527	0.00148942	0.0015646	0.00155251	0.00153757	0.0015604	0.00157049	0.00155481	0.00159682	0.00159326	0.00156318	0.00152418	0.00159541	0.00157508	0.00154375	0.00136682	0.00137242	0.00134676	0.00154172	0.00161784
chr14	50000000	55000000	0.001741	0.00183381	0.00176811	0.00185123	0.00170656	0.00177714	0.0018422	0.00184968	0.00180106	0.0017792	0.00170744	0.00186974	0.00180277	0.00171725	0.00174032	0.00183299	0.00168745	0.00186822	0.00176906	0.00181536	0.00180604	0.00175428	0.00186646	0.00173167	0.00176716	0.00176712	0.00179381	0.00181728	0.00189232	0.00181613	0.00177452	0.00178537	0.00179201	0.00177577	0.00183016	0.00174396	0.00173535	0.00178447	0.00184761	0.00175803	0.0017382	0.00180537	0.00193209	0.00190989	0.00186029	0.00184087	0.00172072
chr14	55000000	60000000	0.00177135	0.00181169	0.00176427	0.00183417	0.00172874	0.00179283	0.00177964	0.00184364	0.00183685	0.00177154	0.0017318	0.00183562	0.00196721	0.00175479	0.0017736	0.00183062	0.0016849	0.00183328	0.00178324	0.00180134	0.00180138	0.00172068	0.00184003	0.00173616	0.00178589	0.00180987	0.0017967	0.00182898	0.00177804	0.00176541	0.00177126	0.0017876	0.00180183	0.0017998	0.00184375	0.00175372	0.00177438	0.00181256	0.00183108	0.0017765	0.00180034	0.00181939	0.00184796	0.00183835	0.00186554	0.00179255	0.00180335
chr14	60000000	65000000	0.00154077	0.00141268	0.00153716	0.00134315	0.00162359	0.00151775	0.00141391	0.00144038	0.00143496	0.00139769	0.00161872	0.00137822	0.00147664	0.00158435	0.00160432	0.00148945	0.00134378	0.00135507	0.00150409	0.00151656	0.0014606	0.00152854	0.00135565	0.00154606	0.00151394	0.00150123	0.00145156	0.00146153	0.00138358	0.00151772	0.0014878	0.00148778	0.00146094	0.00150536	0.00151416	0.00154925	0.00156806	0.00149392	0.0014826	0.00153864	0.00153987	0.00146999	0.00128947	0.00126465	0.00131172	0.00145766	0.00157929
chr14	65000000	70000000	0.00181839	0.00196764	0.00182953	0.00202482	0.00180947	0.00190493	0.00196899	0.00194784	0.00200483	0.00188881	0.00173316	0.00199082	0.00201046	0.00175958	0.00181531	0.00189949	0.00192128	0.00205846	0.00190553	0.00185707	0.00194504	0.00182883	0.00202343	0.00182113	0.00190384	0.0019071	0.00193253	0.00194696	0.00197791	0.00190266	0.00190538	0.00184775	0.00187877	0.00186456	0.00191425	0.00184507	0.00185715	0.00188561	0.00195953	0.00184102	0.00182528	0.00191607	0.00210572	0.00204771	0.00203116	0.00193997	0.00184512
chr14	70000000	75000000	0.000307038	0.000317237	0.000301856	0.000296221	0.000286132	0.000299708	0.000295248	0.000337509	0.000323152	0.000310465	0.000294257	0.000304376	0.000324708	0.000300996	0.000278622	0.000321403	0.000301321	0.000336356	0.000302186	0.000340337	0.000313367	0.000298661	0.000327938	0.000309935	0.000304825	0.000324009	0.000318867	0.00031846	0.000325396	0.000302145	0.000315331	0.000302477	0.000309354	0.00032872	0.00031577	0.000301877	0.000317809	0.000315885	0.00031606	0.000296083	0.00031996	0.000310078	0.000309804	0.000336104	0.000345286	0.000318624	0.000291492
chr14	75000000	80000000	0.00131005	0.00115318	0.0012929	0.00102591	0.00148233	0.00121547	0.00112257	0.00117914	0.00114979	0.00116857	0.00156208	0.0011064	0.00117014	0.00147779	0.00142308	0.0012012	0.0012034	0.00106062	0.00124596	0.00127502	0.00119944	0.00135926	0.00106425	0.00141954	0.00128073	0.00125693	0.00128465	0.00121692	0.00107708	0.00136472	0.00130647	0.00124114	0.00120854	0.0012844	0.00122487	0.00135824	0.00137358	0.0012756	0.00119717	0.00130709	0.00133028	0.00124632	0.000997818	0.000987399	0.00101118	0.00117096	0.00144534
chr14	80000000	85000000	0.0016415	0.00156429	0.00164027	0.00153937	0.00167079	0.00163993	0.00156583	0.00154937	0.00156023	0.00158666	0.00163674	0.00156536	0.001549	0.00168932	0.00164698	0.00158777	0.00169565	0.00155812	0.00156423	0.00158545	0.00156194	0.001564	0.00150567	0.00158037	0.00159035	0.00161263	0.00160512	0.00157962	0.00152845	0.00164506	0.00160816	0.00162845	0.00157577	0.00160679	0.00159999	0.00162272	0.00162093	0.00153938	0.00159051	0.00160202	0.00164461	0.00157519	0.00147333	0.0015075	0.00150162	0.00154973	0.00160778
chr14	85000000	90000000	0.00172246	0.0017228	0.00173371	0.00173459	0.00168257	0.00173321	0.00175451	0.00174016	0.00175176	0.00176283	0.00172274	0.00175708	0.00180059	0.0016764	0.00168891	0.00175022	0.00190353	0.00172748	0.0017402	0.00172408	0.00171129	0.00169385	0.00172465	0.00171423	0.00172141	0.00175261	0.00176893	0.00173209	0.00173215	0.00171853	0.0016905	0.00174378	0.00176556	0.00177248	0.00175688	0.00170605	0.0017493	0.0017293	0.00175022	0.00172215	0.00171502	0.00173261	0.00173237	0.00178726	0.00174926	0.0017324	0.00170885
chr14	90000000	95000000	0.00168867	0.00171405	0.00173409	0.00170951	0.00165979	0.0017372	0.00174792	0.00169494	0.00166205	0.00174024	0.0016787	0.00171703	0.00179092	0.00168784	0.00166661	0.00170358	0.00184719	0.00177872	0.00171665	0.00168032	0.00169753	0.00166865	0.00166517	0.00169307	0.00170035	0.00168493	0.00170924	0.00169882	0.00166849	0.00169241	0.00166538	0.00172712	0.00170122	0.00171152	0.00172367	0.00166885	0.00166208	0.00168128	0.00168116	0.00168133	0.00168611	0.00171382	0.00167739	0.00170852	0.00175832	0.00167163	0.0016404
chr14	95000000	100000000	0.0016838	0.00167647	0.00165187	0.00165114	0.00166305	0.00166826	0.00167084	0.00166952	0.00164266	0.00168874	0.0017192	0.00165971	0.00175555	0.00169055	0.00165466	0.00165952	0.00162211	0.00168415	0.00164246	0.00169297	0.00168399	0.0016193	0.00167643	0.00162861	0.00163189	0.00167365	0.00167304	0.00165811	0.00166995	0.00166967	0.00164269	0.00164883	0.00166321	0.00171961	0.00166781	0.00165601	0.00169525	0.00168026	0.0017098	0.00164629	0.00167452	0.00163405	0.00171601	0.00166087	0.00166855	0.00166572	0.00168526
chr14	100000000	105000000	0.00164844	0.00184684	0.00165091	0.00184514	0.00162093	0.001716	0.00184857	0.00184718	0.00183581	0.00182595	0.00161841	0.00182511	0.00194256	0.00166582	0.00165925	0.00178481	0.00172322	0.001894	0.00176121	0.00175707	0.00182652	0.00174985	0.00196563	0.00172816	0.0017688	0.0017582	0.00182745	0.00185616	0.00189929	0.00175643	0.0018455	0.00169415	0.00171947	0.00169938	0.00173981	0.001749	0.00172843	0.0017532	0.00180255	0.00169896	0.00171061	0.00175252	0.00200663	0.00195789	0.00193562	0.00180019	0.00162467
chr14	105000000	107349540	0.0018642	0.00203598	0.00185253	0.00204634	0.00177379	0.00191216	0.00199692	0.00203391	0.00202446	0.00206537	0.00174867	0.00204387	0.00211515	0.00185138	0.00182267	0.00196723	0.0023705	0.00207491	0.00189515	0.00194664	0.00194094	0.00187608	0.00214776	0.00188855	0.0019868	0.00194061	0.00202469	0.00203215	0.00208589	0.00194546	0.00194232	0.00191121	0.00193214	0.00190276	0.0019564	0.00194504	0.00189689	0.00194037	0.00201712	0.00187649	0.00193389	0.00190292	0.00221338	0.00214154	0.00216607	0.00197399	0.00186137
chr15	1	5000000	0.00161479	0.00155636	0.00165139	0.00152608	0.00167131	0.00159923	0.00155701	0.00157115	0.00155745	0.00159551	0.00167027	0.00156796	0.0014902	0.00165474	0.00163664	0.00159137	0.00165518	0.00155353	0.00159626	0.00157143	0.00158231	0.00159573	0.00151504	0.00163661	0.00158404	0.00161725	0.00158216	0.00157475	0.00155545	0.00162081	0.00162301	0.00161056	0.0015879	0.00164449	0.00159522	0.00159693	0.00160217	0.0015924	0.0015823	0.00165217	0.00163412	0.00160337	0.00148202	0.00146761	0.00149361	0.0015946	0.00159424
chr15	5000000	10000000	0.00192777	0.00218423	0.00261072	0.00208817	0.00272676	0.00218381	0.00281184	0.00255929	0.00206914	0.0022554	0.00249337	0.00210608	0.0025125	0.00182591	0.00231634	0.00239416	0.00264762	0.00204549	0.00322885	0.00226869	0.0021202	0.00258108	0.00228609	0.00209159	0.00217941	0.00203881	0.00180791	0.0021121	0.00297007	0.00220749	0.00201403	0.00244467	0.00285812	0.00281467	0.00218321	0.00351423	0.0022147	0.00277054	0.00258628	0.00219376	0.00262038	0.00215627	0.0029386	0.00264324	0.0016444	0.00204585	0.00187697
chr15	10000000	15000000	0.00149431	0.00136919	0.00148379	0.00129361	0.0015273	0.0014181	0.00135582	0.00137525	0.00135611	0.00137154	0.00156052	0.00133453	0.00184516	0.00155506	0.00156666	0.00143973	0.00136529	0.00128454	0.00144991	0.00144665	0.00142738	0.00148735	0.00128849	0.00153038	0.00143461	0.00143645	0.00141023	0.00140144	0.00131598	0.00146548	0.00147029	0.00144768	0.0014048	0.00143541	0.00145017	0.00146859	0.00152386	0.00143364	0.00141132	0.00147695	0.00149506	0.00140086	0.00124919	0.00124705	0.00124256	0.00133958	0.00154448
chr15	15000000	20000000	0.00153275	0.00144251	0.00152605	0.00139949	0.00163305	0.00154817	0.00144049	0.00143819	0.00144616	0.0014138	0.00163059	0.00142649	0.00153582	0.00165166	0.00161861	0.00149254	0.00147232	0.00141817	0.00153397	0.0014687	0.00148335	0.00150007	0.00136471	0.00159265	0.00150131	0.00152712	0.00148402	0.00146604	0.0014072	0.00156786	0.00151038	0.00152481	0.00149156	0.00153141	0.00148861	0.00154093	0.00153371	0.00147205	0.00148091	0.0015206	0.00157033	0.00146148	0.00130353	0.0013227	0.0013339	0.00145347	0.00159038
chr15	20000000	25000000	0.00151128	0.00139073	0.0014697	0.00132619	0.00160777	0.00146193	0.001389	0.00138588	0.00140113	0.00141446	0.00163726	0.00135981	0.00124127	0.00159247	0.00158309	0.0014317	0.00143346	0.00130605	0.00144219	0.00149571	0.00143114	0.00146495	0.00132218	0.00154671	0.00147182	0.00146309	0.00142796	0.00144008	0.00138707	0.00150279	0.00148056	0.00147684	0.00144466	0.00143908	0.00146631	0.00149777	0.00153102	0.00145428	0.00146649	0.00147307	0.00150676	0.00145058	0.00123577	0.00128385	0.00125253	0.00142019	0.00154293
chr15	25000000	30000000	0.00138836	0.00127532	0.00140425	0.00116722	0.00154432	0.001329	0.00126098	0.00126594	0.00129688	0.00129733	0.00158874	0.00123685	0.00116512	0.00154374	0.00151717	0.00131691	0.00126552	0.00120943	0.00135813	0.00138203	0.00131967	0.0014303	0.0012169	0.00150757	0.00140067	0.0013852	0.00135289	0.00135269	0.00123196	0.00149825	0.00139436	0.00135025	0.00133029	0.00137749	0.00131801	0.00141054	0.00145013	0.00139656	0.00131593	0.0014119	0.00141195	0.00133812	0.00112478	0.00111711	0.00109833	0.00129052	0.00150632
chr15	30000000	35000000	0.00166268	0.00165846	0.00165484	0.00167307	0.00164706	0.00167853	0.00167229	0.00163461	0.00167418	0.00169204	0.00164653	0.00165898	0.00153753	0.00168698	0.0016377	0.00165128	0.00172053	0.00168399	0.00163208	0.00169792	0.00165942	0.00183256	0.00165485	0.00164275	0.0016519	0.00164228	0.00162883	0.00163861	0.0016632	0.00168191	0.0016684	0.00166225	0.00162186	0.00166624	0.00169975	0.00169618	0.00167216	0.00163889	0.00167589	0.00163003	0.0016999	0.00164857	0.00165668	0.00172509	0.00159086	0.00162591	0.00169081
chr15	35000000	40000000	0.00153819	0.00145698	0.00154291	0.00141207	0.00161525	0.00153885	0.00144999	0.00148466	0.00145759	0.00149845	0.00166808	0.00144958	0.00130452	0.00161032	0.00160048	0.00151745	0.00154399	0.00145422	0.00153271	0.00150665	0.00147152	0.00151279	0.00142398	0.00155176	0.00152576	0.00154667	0.0015309	0.00151467	0.00144713	0.0015618	0.0015437	0.00154295	0.00146002	0.00153635	0.00152055	0.00155295	0.0016105	0.00155195	0.00147586	0.00152595	0.00158854	0.00150769	0.00132731	0.00136899	0.00135345	0.00144619	0.00159515
chr15	40000000	45000000	0.00151987	0.00141842	0.00154148	0.00137391	0.00163442	0.00149559	0.00145658	0.00144142	0.00143831	0.00144827	0.00164715	0.00136272	0.00134596	0.00164342	0.00160581	0.00147288	0.00155609	0.00139793	0.00150017	0.0014781	0.00145559	0.00150135	0.0013725	0.00158421	0.00151172	0.0014879	0.00152685	0.00148273	0.00139393	0.00152926	0.00147657	0.00149424	0.00146291	0.00151219	0.00148455	0.00154062	0.00154954	0.00148687	0.00146775	0.00153864	0.00152066	0.00151345	0.00128755	0.00129356	0.00130594	0.00145901	0.00157697
chr15	45000000	50000000	0.00149839	0.00142073	0.00150439	0.00134782	0.00160554	0.00148608	0.00141681	0.00141224	0.00142688	0.00145355	0.00161883	0.00140943	0.00141187	0.00159666	0.00157498	0.00146567	0.00149424	0.00143303	0.00146865	0.00153673	0.00143557	0.0015255	0.00137271	0.00156414	0.00152307	0.00149059	0.00151392	0.00147896	0.00139483	0.00154034	0.00148563	0.00146731	0.0014554	0.00148474	0.00145888	0.00157915	0.00151566	0.00147348	0.00147828	0.00150014	0.00156912	0.0015127	0.00127387	0.00133185	0.00132458	0.00145704	0.00155363
chr15	50000000	55000000	0.00166741	0.0016756	0.0016994	0.00166058	0.00165652	0.00166912	0.00167709	0.00161179	0.00166159	0.00168452	0.00164684	0.00164432	0.00163729	0.00167332	0.00168069	0.00164223	0.00169377	0.00164414	0.00164398	0.00169553	0.00164737	0.00160705	0.00165075	0.00165448	0.00166735	0.00168665	0.00166802	0.00162265	0.00165611	0.00165719	0.00162639	0.00165811	0.00162579	0.00163399	0.00165422	0.00165539	0.00167474	0.0016584	0.00167811	0.00166874	0.00169681	0.00167563	0.00165144	0.00167138	0.0016528	0.00166153	0.00168913
chr15	55000000	60000000	0.0017264	0.00178175	0.00170812	0.00179215	0.00172719	0.001714	0.00175138	0.00176528	0.00175465	0.00179056	0.00164455	0.00179567	0.00177224	0.0017634	0.00167216	0.00173323	0.00179972	0.00184118	0.0017916	0.00175741	0.00174792	0.00167483	0.00182688	0.00168507	0.00178343	0.00174251	0.00179136	0.00177341	0.00180402	0.00175421	0.00174434	0.00173251	0.00172155	0.00174731	0.00174794	0.0017529	0.00177954	0.00172899	0.00178149	0.00174523	0.0017148	0.00175365	0.00183223	0.00180029	0.00171501	0.00174029	0.0017309
chr15	60000000	65000000	0.00175897	0.00184956	0.00174041	0.00185762	0.00173562	0.00174928	0.00189024	0.00185072	0.00184216	0.00186425	0.00171098	0.00190417	0.00179538	0.00168649	0.00176805	0.00181775	0.00193956	0.00186474	0.00180565	0.00179946	0.00181093	0.00176291	0.00193594	0.00174394	0.00181186	0.00188529	0.00181624	0.00191076	0.00186757	0.00176529	0.00181327	0.00174361	0.00185821	0.00179626	0.00181785	0.00174663	0.00177169	0.00184382	0.00186361	0.00184239	0.0017829	0.0017956	0.0019684	0.00198588	0.00186357	0.00186207	0.00175836
chr15	65000000	70000000	0.00182927	0.00189253	0.00181449	0.00193833	0.00174069	0.0018611	0.00190096	0.00195023	0.00192171	0.00196012	0.00178303	0.00192508	0.00199197	0.0018077	0.00178416	0.00188271	0.00205345	0.00197101	0.00184477	0.0018745	0.00189055	0.00184283	0.00197858	0.00184536	0.00191168	0.0018797	0.0019619	0.00193635	0.00197127	0.00183841	0.00181049	0.00178586	0.00186699	0.00188467	0.00190914	0.00180921	0.00187813	0.00185097	0.00193131	0.00186022	0.001834	0.00188264	0.00201635	0.00199308	0.00202854	0.00187822	0.00183765
chr15	70000000	75000000	0.00173878	0.00178598	0.00176744	0.00183204	0.00171069	0.00180376	0.00178724	0.00179216	0.00179101	0.00181935	0.0016963	0.0017809	0.00182961	0.00171295	0.00167515	0.0017497	0.00193728	0.0018687	0.00178868	0.00177074	0.0017602	0.00173888	0.00182161	0.00176313	0.00177477	0.00175068	0.00180545	0.00175793	0.00180436	0.00170348	0.00174579	0.00175852	0.00171393	0.00174858	0.00179753	0.00176091	0.001733	0.00176066	0.00178707	0.00176422	0.00178952	0.00175127	0.00181906	0.00184817	0.00183811	0.00175557	0.00172871
chr15	75000000	80000000	0.00166283	0.00160402	0.00164056	0.00157034	0.00164173	0.00168082	0.0015989	0.001612	0.00159625	0.00165309	0.00163767	0.0016284	0.00173298	0.00166459	0.00162448	0.00162493	0.00168826	0.00163513	0.0016274	0.00167451	0.00161882	0.00162093	0.00156242	0.00160032	0.00159562	0.00163508	0.00169205	0.00158011	0.00159009	0.00161474	0.00159017	0.00166954	0.00161539	0.00164006	0.0016541	0.00167039	0.00165411	0.00162499	0.00163789	0.00165458	0.00163324	0.00165947	0.00153624	0.00154064	0.00158653	0.00158498	0.0016743
chr15	80000000	85000000	0.0018171	0.00192132	0.00180682	0.00192909	0.0017713	0.00185111	0.00192151	0.00192971	0.00193452	0.00195642	0.00176013	0.00192903	0.00203445	0.00182013	0.00174256	0.00185018	0.00200208	0.00202683	0.00188654	0.0019169	0.00186587	0.0018307	0.00193878	0.0018254	0.00185691	0.0018247	0.00191523	0.00189955	0.00193618	0.00184167	0.00182643	0.00185239	0.0018403	0.00187367	0.00185978	0.00186387	0.00181987	0.00185087	0.00189857	0.00178919	0.00182672	0.00182828	0.00198848	0.00198177	0.00196738	0.00190558	0.00177448
chr15	85000000	90000000	0.00164522	0.00155341	0.00164813	0.00152882	0.00167698	0.00163052	0.00154986	0.00151905	0.00155007	0.00160066	0.00169484	0.00155444	0.00164118	0.001678	0.00163173	0.00158777	0.00161458	0.00150925	0.00157929	0.00163536	0.00158663	0.001641	0.00148272	0.0016399	0.00159351	0.00158857	0.00160138	0.00158998	0.00151608	0.00166209	0.0015641	0.0016012	0.00156063	0.00155911	0.00161961	0.0016334	0.00162445	0.00162499	0.00156219	0.0015996	0.00165785	0.00159823	0.00145095	0.00142144	0.00149309	0.001575	0.00169777
chr15	90000000	95000000	0.00102649	0.000920207	0.00102391	0.000902774	0.00105631	0.000988788	0.000946291	0.000922391	0.00092743	0.00095411	0.00106499	0.000929563	0.000921871	0.00102051	0.00103097	0.000970284	0.00101704	0.000873388	0.00100303	0.00098973	0.000920537	0.000990597	0.000897172	0.00102957	0.00096128	0.000950755	0.000951902	0.000938561	0.000914214	0.00100124	0.0010072	0.000966583	0.000952668	0.000972627	0.000973904	0.000978788	0.00100981	0.000984537	0.000951653	0.00101877	0.00101517	0.000973441	0.000817792	0.000821347	0.000850812	0.000936027	0.00102647
chr15	95000000	100000000	0.00156032	0.00146712	0.00154358	0.00142527	0.00162144	0.00155378	0.00147747	0.00145163	0.00146452	0.00146517	0.00161841	0.00144667	0.00157138	0.00161561	0.001596	0.00151786	0.00155931	0.00143936	0.00153941	0.00155502	0.00150814	0.00154009	0.00142693	0.00159682	0.0015735	0.00152583	0.00152471	0.00147201	0.0014261	0.0015906	0.00149468	0.00150592	0.00150888	0.00152774	0.00151196	0.00156662	0.00157322	0.00148993	0.0014867	0.00152878	0.00157309	0.00153161	0.00136963	0.00138179	0.00138009	0.00146099	0.00157645
chr15	100000000	102531392	0.00159332	0.00154009	0.00161823	0.00155856	0.00163236	0.00162519	0.00155433	0.00156959	0.00157015	0.00159353	0.00163372	0.0015665	0.00139632	0.00160466	0.0016393	0.00160619	0.00156738	0.00150182	0.00160183	0.00154938	0.00158026	0.00154779	0.00153431	0.00163201	0.00155607	0.00160758	0.00152631	0.00156025	0.00155196	0.00158232	0.00157013	0.00158794	0.00159737	0.00158643	0.00158849	0.00160217	0.00158518	0.00160701	0.00156166	0.00157673	0.00157618	0.00155916	0.00149634	0.00152635	0.00145188	0.00153716	0.00161203
chr16	1	5000000	0.00144105	0.00132842	0.00145609	0.00122021	0.00153899	0.00139043	0.00130432	0.00129856	0.00130415	0.00132479	0.00155448	0.00130603	0.00119698	0.0015547	0.00154767	0.00140833	0.00132966	0.00122113	0.00139699	0.00145075	0.00132831	0.00146939	0.00124817	0.00147359	0.00140957	0.00140325	0.0013547	0.00134684	0.00125165	0.00146419	0.00140909	0.00140402	0.00134508	0.00142327	0.00137341	0.00143376	0.00146431	0.00141127	0.00137352	0.00145093	0.00143656	0.00137582	0.00115406	0.00118831	0.00117156	0.00134697	0.00149845
chr16	5000000	10000000	0.00158072	0.00156586	0.00162274	0.00159541	0.00165626	0.00163299	0.00154986	0.00158626	0.00156634	0.00160739	0.00163705	0.00156755	0.00144184	0.00165696	0.00158896	0.00158324	0.00167898	0.0016462	0.00159854	0.00158374	0.00157082	0.00158897	0.00156842	0.0016604	0.00159176	0.00160823	0.00158985	0.00154452	0.00154712	0.00162629	0.00157955	0.00162456	0.00156525	0.00157707	0.0015893	0.00161624	0.00157873	0.00160415	0.00157767	0.00161628	0.00164781	0.00158245	0.00149276	0.00152624	0.00148416	0.001557	0.00164594
chr16	10000000	15000000	0.0014762	0.00133971	0.00143425	0.0012529	0.00158396	0.00140554	0.00131426	0.00131054	0.00132251	0.00133774	0.0015979	0.00129302	0.00124923	0.00161081	0.00154447	0.00137333	0.00134472	0.00127885	0.00144029	0.00139622	0.00135902	0.00144442	0.00125238	0.00151985	0.00140079	0.00144665	0.00140842	0.00137902	0.00124771	0.00150524	0.0014249	0.00139673	0.00135016	0.00141847	0.00136179	0.00150928	0.00149045	0.00139574	0.00136984	0.00146352	0.00158391	0.00137707	0.00115138	0.00116797	0.0011856	0.00133933	0.00155028
chr16	15000000	20000000	0.00165775	0.00166268	0.00165379	0.00165916	0.00168206	0.00166342	0.00161174	0.00162627	0.00159729	0.00166207	0.00169723	0.00163256	0.0016169	0.00169806	0.00164496	0.00164346	0.00174554	0.00167957	0.0016907	0.00159776	0.00164225	0.00163995	0.00162201	0.00162762	0.0016491	0.00163702	0.00163118	0.0016168	0.00164014	0.00167072	0.00163001	0.00164701	0.00161724	0.00167623	0.00166549	0.00165036	0.00162749	0.00162785	0.00165368	0.00161366	0.00165708	0.00162616	0.00157396	0.00159641	0.00157747	0.00163885	0.00165419
chr16	20000000	25000000	0.00164973	0.00158045	0.00161622	0.00156729	0.00166589	0.00162386	0.00156695	0.00154635	0.00154729	0.00160277	0.00167506	0.00157649	0.00156749	0.00167246	0.0016328	0.0016098	0.00163542	0.00151637	0.001606	0.00165382	0.0015707	0.0015444	0.00153484	0.0016183	0.00163973	0.00162552	0.00162039	0.0015522	0.00158312	0.00160378	0.00156808	0.00160882	0.00160083	0.00162324	0.00159894	0.0016294	0.00163934	0.00160875	0.0016102	0.0016358	0.00164086	0.00159548	0.00146259	0.00155367	0.0015196	0.00151756	0.00165703
chr16	25000000	30000000	0.00175868	0.00176501	0.0017544	0.00184159	0.00176734	0.00180262	0.00176803	0.00175006	0.00175511	0.00179875	0.00172274	0.00178319	0.00173336	0.00171442	0.00171387	0.00175464	0.00183361	0.00172416	0.00174754	0.00176374	0.00175895	0.0017117	0.00177024	0.00171072	0.00174364	0.0017784	0.00178367	0.00175452	0.00181032	0.00169229	0.00175146	0.00173069	0.00174096	0.00175819	0.00177465	0.00172824	0.00174648	0.00177323	0.00181413	0.0017702	0.00177827	0.00179234	0.00180385	0.00179778	0.00170805	0.00179415	0.00176287
chr16	30000000	35000000	0.000363448	0.000389626	0.000352452	0.00038261	0.000340469	0.000368454	0.000379589	0.000381586	0.00038007	0.000399208	0.000354441	0.000391756	0.000391945	0.000352803	0.000353504	0.000366906	0.000386299	0.000403248	0.000376625	0.000377089	0.000395718	0.000383476	0.000437006	0.000354775	0.000382172	0.000398458	0.000382619	0.000422298	0.000401431	0.000370713	0.000395853	0.000340172	0.000376585	0.00037792	0.00037616	0.000365787	0.000380878	0.00038699	0.000406498	0.000370261	0.000346117	0.000362676	0.000440861	0.000412216	0.000395418	0.000380746	0.000357242
chr16	35000000	40000000	0.00175911	0.00186775	0.00176312	0.00188828	0.00169719	0.00181479	0.0017697	0.0017856	0.0017924	0.0017961	0.00166714	0.00181887	0.00181425	0.00171578	0.00174416	0.00182856	0.00179408	0.00180608	0.0017797	0.00174767	0.0017428	0.00170423	0.00183024	0.00172366	0.00173697	0.00174133	0.00172098	0.00177024	0.00186296	0.00172961	0.00174615	0.00179017	0.00179756	0.0017592	0.00178778	0.00170862	0.00174988	0.00181185	0.00176475	0.00174785	0.00170575	0.00178821	0.00186317	0.00194097	0.00184205	0.00179563	0.00169944
chr16	40000000	45000000	0.00172332	0.00177399	0.0017224	0.0017757	0.00169796	0.00176421	0.0017907	0.00177851	0.00179944	0.00179993	0.00169349	0.00178392	0.00185076	0.00170987	0.00174117	0.00172479	0.00185136	0.00177761	0.00175843	0.00169502	0.0017792	0.00172465	0.0017895	0.00168584	0.00180297	0.00173403	0.00174469	0.00173233	0.00179862	0.0017155	0.00173854	0.00172422	0.0017599	0.00173492	0.00177918	0.00173358	0.00175633	0.00175433	0.00177233	0.0017296	0.00173953	0.00175678	0.00182712	0.00176521	0.0018368	0.00179982	0.00173013
chr16	45000000	50000000	0.00152373	0.00156065	0.00153525	0.00154547	0.00156091	0.00156215	0.00153802	0.00158428	0.00156531	0.00155933	0.00158509	0.00155205	0.00149751	0.00161081	0.00159824	0.00155791	0.00143642	0.00161394	0.00153752	0.00157023	0.00159675	0.00160087	0.00156505	0.00157862	0.0015618	0.00156042	0.00152482	0.001565	0.00155522	0.00157078	0.0015985	0.00159589	0.00154931	0.00153559	0.0015216	0.00156477	0.00162105	0.00161283	0.00155682	0.00153644	0.00156382	0.00155465	0.00159147	0.00154133	0.001628	0.00154998	0.00157297
chr16	50000000	55000000	0.00147377	0.00135773	0.00148733	0.00127401	0.0015929	0.00146164	0.00137917	0.00138213	0.00135611	0.00138409	0.00161498	0.00135648	0.00135952	0.00155962	0.00156037	0.00140658	0.00145134	0.00132503	0.00146409	0.00148442	0.00141169	0.00148315	0.00129986	0.00150593	0.00144771	0.00144611	0.00143191	0.00145763	0.00129844	0.00152472	0.00146535	0.0014558	0.00142571	0.00144427	0.00139629	0.00154658	0.00154168	0.00143783	0.00144206	0.00147171	0.00152905	0.0014095	0.00120393	0.00121494	0.0013171	0.00137483	0.00157026
chr16	55000000	60000000	0.00179741	0.00182773	0.00179254	0.00183671	0.00178549	0.00184702	0.00182969	0.00182175	0.00181411	0.00188194	0.0017721	0.00183666	0.00185085	0.00178616	0.00176496	0.00180797	0.00194037	0.00189337	0.00183185	0.00184989	0.00181503	0.0017656	0.0018353	0.00176466	0.00181795	0.0018478	0.00193392	0.00183556	0.00184159	0.00181322	0.0017616	0.00180102	0.00181223	0.00179727	0.00186338	0.00179636	0.00179314	0.00182145	0.00182856	0.0018299	0.00181987	0.00183906	0.00181331	0.00182189	0.00186777	0.001787	0.00181264
chr16	60000000	65000000	0.00176348	0.00177735	0.00177357	0.00179875	0.00173192	0.0017894	0.00181003	0.00177538	0.00179967	0.0017895	0.00175794	0.00178111	0.00174066	0.00172365	0.00175227	0.00183433	0.00183226	0.00174314	0.00179084	0.00172835	0.0017395	0.00173141	0.00178045	0.00173802	0.00172609	0.00178871	0.00180417	0.00178303	0.00176477	0.0017408	0.00172949	0.00173673	0.0017688	0.0017826	0.00176687	0.00174468	0.00175188	0.0017342	0.00175654	0.00174345	0.00177297	0.00178846	0.00179183	0.00178498	0.00189481	0.00175015	0.00175527
chr16	65000000	70000000	0.00171752	0.00174689	0.00175047	0.00179469	0.00168008	0.00173815	0.00177931	0.00177643	0.00175038	0.00179399	0.00169421	0.00178485	0.00174161	0.00170618	0.00170917	0.00175712	0.00180752	0.00176955	0.00170981	0.00173912	0.00176452	0.00172127	0.00178855	0.00172761	0.00172691	0.00176454	0.00175163	0.00176158	0.00177466	0.00170838	0.00176909	0.00171934	0.00175655	0.001753	0.00171902	0.00175937	0.00172878	0.0017766	0.00173664	0.00174827	0.00168953	0.00175452	0.00180602	0.00180646	0.00189743	0.00173548	0.00173528
chr16	70000000	75000000	0.00157836	0.00156389	0.00155949	0.00154557	0.00161267	0.00155064	0.00155846	0.00154354	0.00155457	0.00154454	0.00166173	0.0015664	0.00149827	0.0016497	0.00162106	0.00160012	0.00167737	0.00146276	0.001576	0.00151639	0.00155853	0.00160822	0.00153768	0.00164604	0.00158099	0.00156364	0.0015686	0.00159742	0.0015217	0.00155585	0.00160285	0.00152788	0.00157958	0.00157555	0.0015396	0.00158388	0.0016248	0.00159996	0.00156577	0.00157998	0.00158667	0.00158408	0.0015214	0.00154453	0.00158863	0.00157192	0.00162725
chr16	75000000	80000000	0.00132866	0.0013685	0.00132404	0.00138203	0.0012857	0.00133765	0.00140832	0.00130679	0.0013411	0.00140139	0.00128646	0.00144646	0.00130775	0.00125641	0.00133476	0.00142408	0.00150701	0.00127205	0.00137661	0.00133126	0.00139645	0.00136532	0.0013845	0.00131758	0.00131151	0.00136146	0.00130964	0.00135428	0.00146546	0.00127645	0.00145231	0.00137908	0.00137592	0.00132829	0.00136226	0.00127625	0.00133079	0.00135467	0.00136752	0.00135524	0.00130865	0.00132973	0.0014328	0.00147744	0.0013793	0.00141661	0.00127993
chr16	80000000	85000000	0.00154607	0.00153586	0.00154588	0.00148029	0.00152291	0.00156728	0.0014806	0.00148852	0.00149257	0.00153133	0.00156427	0.00150627	0.00151382	0.00161844	0.00156079	0.00150953	0.00148953	0.00157203	0.00154233	0.00158784	0.00152486	0.00158593	0.00149862	0.00158399	0.00156344	0.00153603	0.00155728	0.00150845	0.00149943	0.00157463	0.00156506	0.00155091	0.00146995	0.0015199	0.00150359	0.00157884	0.00156337	0.00150515	0.00152481	0.00153854	0.00155808	0.00150268	0.00147883	0.00149847	0.00144584	0.00150745	0.00154977
chr16	85000000	90000000	0.00142072	0.00122308	0.00137301	0.00111961	0.00154604	0.0013465	0.00120356	0.0012376	0.00122599	0.00123869	0.00157801	0.00117974	0.00123691	0.0015478	0.00147546	0.00127223	0.00118095	0.00115281	0.00130205	0.00138084	0.00126325	0.00142167	0.00114721	0.00147128	0.00135796	0.00131494	0.00138952	0.00130431	0.00116391	0.00143632	0.0013503	0.00133492	0.00127011	0.00131741	0.00128724	0.00143345	0.00143934	0.00132494	0.00131204	0.0013862	0.00143458	0.00131608	0.00106622	0.00106465	0.00109504	0.00127203	0.00148427
chr16	90000000	90354753	0.001546	0.00145617	0.00157942	0.00142598	0.00162196	0.00150377	0.00146686	0.00145163	0.00145597	0.00150294	0.00164777	0.00144032	0.00146526	0.00161032	0.0015753	0.00156121	0.00147192	0.00145628	0.00152891	0.00156442	0.00150143	0.0015612	0.00144472	0.00158552	0.00146959	0.00153775	0.00150207	0.00151442	0.00143836	0.00153568	0.00151001	0.00155422	0.00149641	0.00152382	0.00153031	0.00155141	0.0015894	0.0015024	0.00152197	0.00154347	0.00157651	0.0014988	0.00133409	0.00135265	0.00138626	0.00148367	0.00161461
chr17	1	5000000	0.00167221	0.00179959	0.00168723	0.00174545	0.00160691	0.00172674	0.001721	0.00179508	0.00172094	0.00180852	0.00163715	0.00180451	0.00179993	0.00170409	0.00170928	0.00171954	0.00179099	0.00183233	0.00185426	0.00177929	0.00183004	0.00179371	0.00181161	0.00169527	0.00178132	0.00165625	0.00175783	0.00175695	0.00183956	0.00179689	0.00173951	0.00169904	0.00169764	0.0017487	0.0016706	0.00171303	0.00179806	0.00171888	0.00175875	0.00169938	0.00162916	0.00167563	0.00190844	0.00187194	0.00175202	0.00181696	0.00161629
chr17	5000000	10000000	0.00158272	0.00152161	0.00157089	0.00151166	0.00163004	0.00157717	0.00152528	0.00151332	0.00151866	0.00155985	0.00162622	0.00149639	0.00153136	0.00159641	0.00157829	0.00155647	0.00152072	0.00151621	0.00156676	0.00163485	0.00149927	0.00156015	0.00149388	0.00156842	0.00156718	0.0015587	0.00155301	0.00155927	0.00151484	0.00155865	0.00155287	0.00154362	0.00153175	0.00156493	0.00154656	0.00158049	0.00158705	0.00156002	0.00156451	0.0015632	0.00158667	0.00152284	0.00146873	0.00147036	0.00149335	0.00150647	0.00158844
chr17	10000000	15000000	0.00150756	0.00134018	0.00145954	0.00127604	0.0016125	0.00145927	0.00133638	0.00132034	0.00135426	0.00137352	0.0016181	0.00132142	0.00132482	0.00156786	0.0015688	0.00137827	0.00134297	0.00127917	0.00144206	0.00143673	0.00136335	0.00150684	0.00128059	0.00150977	0.00143086	0.00140765	0.00145049	0.00140059	0.00127425	0.00152705	0.00144386	0.00140634	0.00139568	0.00143769	0.00137364	0.00152983	0.00150874	0.00142608	0.00141574	0.00146163	0.00149109	0.00142378	0.00121288	0.00120751	0.00128232	0.00136682	0.0015642
chr17	15000000	20000000	0.00164379	0.00161514	0.00160654	0.00158292	0.00161628	0.00160313	0.00160314	0.0015847	0.00163631	0.00163539	0.00165569	0.00161456	0.00170595	0.00165203	0.0016505	0.00162946	0.00169713	0.00161125	0.00162943	0.00161211	0.00164236	0.00164135	0.0016219	0.00164264	0.00161832	0.00161242	0.00161836	0.00162399	0.00162023	0.00163783	0.00161734	0.0015983	0.0015805	0.00162602	0.00161113	0.00165724	0.00162503	0.00160956	0.00162883	0.00158502	0.00160609	0.00156642	0.00158073	0.00162898	0.00165503	0.00163429	0.00159605
chr17	20000000	25000000	0.00168151	0.00167172	0.00169854	0.00170495	0.00172814	0.00180528	0.00171664	0.00174152	0.0016579	0.00170683	0.00173378	0.00169071	0.00177499	0.00176069	0.00169648	0.00164542	0.0017809	0.00176117	0.00168158	0.00171451	0.0016816	0.00169688	0.00173897	0.00170612	0.00168841	0.00165249	0.00170326	0.00163398	0.0016812	0.00165847	0.00168494	0.0017432	0.00166518	0.00169052	0.00172042	0.00171653	0.00167743	0.00176311	0.00172696	0.00174534	0.00179846	0.00168301	0.00179017	0.00169206	0.00177262	0.00168433	0.00168655
chr17	25000000	30000000	0.0017546	0.00190261	0.00179168	0.00191011	0.00174172	0.00176563	0.00189001	0.00184926	0.00187391	0.00192407	0.0017242	0.00187951	0.00189912	0.00177054	0.00178022	0.00184905	0.00197345	0.00188989	0.00185844	0.00184613	0.00185495	0.00181378	0.00198774	0.00177398	0.00186698	0.00184038	0.00187882	0.00187944	0.00192403	0.00176774	0.00185734	0.00176084	0.00186156	0.00180714	0.00184224	0.00177715	0.00181811	0.00186558	0.00188593	0.00181437	0.00178687	0.00183392	0.00201328	0.00196268	0.00202657	0.00188019	0.00178659
chr17	30000000	35000000	0.00179691	0.0020182	0.00173898	0.00194249	0.00168231	0.00179054	0.00203021	0.00207278	0.00207272	0.00207725	0.00169078	0.00209984	0.00208718	0.00182776	0.00180304	0.00194983	0.00184746	0.00213532	0.00187743	0.00195895	0.00206367	0.00199321	0.00218661	0.00184875	0.00200365	0.00198466	0.00202255	0.0021489	0.00218543	0.00191794	0.00205001	0.00181577	0.00195201	0.00191427	0.00192342	0.00189408	0.00187743	0.00194231	0.00204828	0.00191415	0.00180531	0.00189228	0.00241336	0.00222188	0.00221227	0.00206163	0.00184667
chr17	35000000	40000000	0.00145308	0.00129877	0.00142715	0.00121016	0.00158482	0.00142437	0.00133001	0.00131534	0.00129619	0.00132493	0.00161081	0.00127264	0.00129485	0.00155839	0.00155738	0.00134419	0.00120125	0.00126351	0.00140446	0.00138408	0.00135345	0.00148012	0.00122227	0.00149705	0.00141624	0.0013751	0.00141835	0.00137085	0.0012413	0.00147527	0.00137215	0.00138877	0.00133353	0.00142176	0.00134728	0.00147579	0.00148752	0.00139329	0.00135847	0.00144254	0.00148314	0.00135478	0.00111507	0.00115059	0.00120948	0.00132417	0.00155879
chr17	40000000	45000000	0.00165918	0.00165852	0.00163797	0.00165287	0.00167647	0.0016985	0.00163107	0.00161564	0.00163896	0.00166986	0.0016737	0.00163839	0.00159168	0.00168821	0.0016808	0.00165829	0.00172053	0.00163371	0.00165398	0.00167228	0.00165442	0.00165722	0.00164611	0.00164582	0.00163646	0.00166495	0.00170582	0.00162399	0.00163722	0.00169439	0.00164993	0.00165645	0.0016646	0.00168534	0.00168639	0.00165827	0.00165844	0.00164604	0.00159988	0.00165972	0.00167628	0.00165033	0.00157741	0.00163915	0.00165136	0.00166991	0.00168681
chr17	45000000	50000000	0.00169869	0.00168515	0.00168752	0.00170322	0.00167647	0.00172598	0.00170524	0.00166212	0.00171459	0.00175913	0.00170421	0.00170194	0.00167247	0.00173559	0.00165818	0.00171295	0.00159481	0.00173523	0.0017407	0.00164134	0.00168843	0.00164847	0.00167875	0.00169022	0.00168947	0.00166516	0.00170529	0.00166262	0.00170054	0.00169346	0.00166695	0.00170053	0.00166518	0.00169052	0.00172704	0.00167419	0.0017092	0.0016965	0.0017279	0.00168574	0.0017573	0.00168301	0.00165233	0.00166955	0.00180569	0.00169481	0.0017193
chr17	50000000	55000000	0.0017206	0.00174816	0.00169327	0.00178758	0.00171963	0.00173872	0.00177048	0.00172922	0.00173883	0.00177062	0.00173545	0.00175781	0.00169144	0.0017399	0.00174981	0.00177678	0.0018726	0.00174456	0.00171424	0.00168647	0.00171721	0.00168778	0.00174318	0.00173561	0.00170538	0.00175293	0.00177171	0.00180314	0.00175599	0.00176389	0.00172116	0.00173334	0.00175297	0.00173011	0.00175003	0.00173297	0.00174039	0.00173451	0.00174275	0.0017318	0.00173688	0.00172572	0.00175309	0.00177355	0.00186698	0.00175397	0.00173348
chr17	55000000	60000000	0.00341099	0.00317416	0.00288037	0.00340867	0.00320677	0.00353839	0.00322092	0.0031944	0.00296528	0.00322549	0.00335709	0.00291841	0.00416079	0.00274453	0.0027747	0.0029893	0.00350022	0.00331201	0.00312415	0.00302081	0.00295498	0.00293971	0.00340645	0.0025753	0.00328977	0.0029005	0.00302988	0.00242032	0.00328208	0.00270274	0.00393608	0.00344049	0.00362977	0.00324774	0.00347695	0.00392769	0.00277412	0.00300152	0.00313985	0.00334053	0.00299431	0.00342401	0.00278479	0.00372218	0.0035942	0.00325563	0.00293915
chr17	60000000	65000000	0.00161787	0.0018293	0.00166183	0.00186067	0.00156409	0.00170383	0.00178221	0.00176361	0.00179887	0.0017685	0.00153032	0.00181533	0.00179898	0.00165277	0.00165829	0.00173107	0.0017774	0.00189463	0.00167639	0.00173468	0.00178306	0.00164532	0.00181193	0.00166786	0.00170433	0.00169385	0.00171885	0.00172661	0.00186285	0.00169241	0.00171054	0.00168918	0.00172363	0.00168294	0.00171229	0.00166556	0.00167849	0.00171632	0.00174865	0.0016592	0.0016562	0.00169416	0.00190268	0.0019388	0.00187866	0.00173425	0.00157658
chr17	65000000	70000000	0.00147978	0.00132761	0.00142869	0.00124681	0.00157166	0.00141144	0.00135034	0.00134326	0.00134144	0.00135768	0.00162518	0.00131331	0.0013544	0.00158989	0.0015736	0.0014003	0.00133248	0.00126414	0.00143117	0.00138904	0.00139406	0.00148595	0.00129849	0.00148598	0.00143461	0.0014025	0.00143084	0.00136025	0.00128696	0.00149113	0.00139195	0.00143285	0.00136218	0.00142011	0.00138967	0.00147558	0.00149456	0.00140013	0.00135141	0.00144799	0.00146691	0.00140262	0.00118948	0.00119436	0.00120856	0.00131221	0.00157052
chr17	70000000	75000000	0.00167063	0.00176866	0.00170726	0.00175164	0.00165153	0.00173159	0.00174524	0.00174141	0.00175742	0.00173034	0.00166568	0.00174376	0.00173734	0.00167591	0.00169179	0.00170399	0.00173653	0.00174693	0.00171159	0.0017116	0.00171311	0.00163657	0.00175939	0.00170119	0.00169368	0.0017192	0.00169525	0.00173002	0.00179086	0.00171934	0.00172828	0.00170724	0.00168378	0.00168407	0.00167965	0.00168909	0.00167931	0.00171786	0.00173749	0.00167336	0.00167882	0.00170393	0.00178007	0.00184406	0.00175517	0.00174658	0.00164091
chr17	75000000	80000000	0.00153941	0.00140585	0.00151004	0.00134995	0.00160407	0.00151746	0.00138732	0.00141266	0.00141314	0.00140746	0.00166089	0.00139445	0.00140827	0.00160281	0.00157552	0.00146196	0.00139595	0.00136298	0.00146384	0.0015087	0.00146208	0.00152597	0.00130712	0.00154496	0.00150365	0.00145439	0.00145124	0.00142631	0.00131643	0.00150921	0.00148599	0.00147634	0.00141889	0.00151826	0.00145203	0.00150517	0.00155915	0.00148401	0.00143427	0.00152007	0.00156492	0.00148226	0.00127706	0.00126419	0.0013213	0.00141328	0.0015682
chr17	80000000	81195210	0.00150927	0.00135454	0.00148666	0.00128346	0.00155945	0.00149588	0.0013919	0.00136233	0.00136627	0.00137696	0.00162164	0.00136074	0.00138058	0.00164908	0.00159248	0.00143427	0.00146667	0.0013206	0.00145725	0.00147519	0.00142113	0.00149669	0.00133744	0.00155011	0.00147076	0.00146921	0.00143971	0.00142533	0.00132644	0.00149498	0.00146003	0.00146748	0.00139672	0.00145325	0.00144158	0.00152737	0.00154368	0.00148452	0.00143827	0.00151168	0.00154197	0.00146861	0.00121454	0.00122419	0.00130489	0.00142992	0.00153894
chr18	1	5000000	0.0016294	0.00162527	0.00166375	0.00163317	0.00162763	0.00165619	0.00164403	0.00165159	0.00160225	0.0016729	0.0016585	0.0016388	0.00172406	0.00167554	0.00162416	0.0016447	0.0016728	0.00160556	0.0016198	0.00162271	0.00163099	0.00162758	0.00161674	0.00161567	0.00160732	0.00161596	0.00163566	0.00161765	0.00162001	0.00163223	0.00162868	0.00162936	0.00160673	0.00161932	0.00160939	0.00162005	0.0016207	0.00161886	0.00165505	0.00162331	0.00163015	0.0016194	0.00158354	0.00161538	0.00166147	0.00159743	0.00163344
chr18	5000000	10000000	0.00160033	0.00157171	0.00158594	0.00155379	0.00163511	0.0016135	0.00158013	0.00156604	0.00157339	0.0016066	0.00163736	0.00157129	0.00161918	0.00167185	0.00162821	0.00160094	0.00168584	0.00157741	0.00159613	0.00163741	0.00157207	0.00159562	0.00165696	0.00161973	0.00163295	0.00161349	0.00160747	0.00161265	0.00158863	0.00162011	0.00158885	0.00158512	0.00158339	0.00159554	0.00158965	0.00160176	0.00161648	0.0016019	0.00162262	0.00162541	0.00159649	0.00159873	0.00155861	0.00156041	0.00159624	0.00160816	0.00162931
chr18	10000000	15000000	0.0015256	0.00168081	0.0015317	0.00169865	0.00144192	0.00153724	0.00168156	0.00169327	0.00174241	0.001731	0.00147993	0.0016904	0.00172909	0.00150289	0.00150309	0.00161011	0.0017653	0.00169965	0.00155157	0.00160904	0.00165681	0.00160343	0.00177561	0.00152369	0.00166559	0.00163723	0.00169343	0.00173063	0.00178108	0.00157766	0.00166756	0.00153425	0.00163976	0.00159845	0.00162716	0.00153507	0.00153594	0.00158157	0.00170537	0.00157956	0.00157872	0.00162591	0.00186867	0.00182246	0.00184808	0.0016598	0.00155956
chr18	15000000	20000000	0.00157972	0.00154188	0.00159849	0.00152009	0.00163227	0.00162453	0.00154528	0.00155146	0.00152236	0.00156355	0.00168026	0.00152739	0.00164108	0.00170052	0.0016441	0.00157479	0.0018566	0.00151258	0.00158942	0.00157519	0.00155159	0.0016592	0.00150999	0.001616	0.00156426	0.00155816	0.00159732	0.00154513	0.00151934	0.00161393	0.00156446	0.00159291	0.00156063	0.00157745	0.00157316	0.00157535	0.00161249	0.00156604	0.00156651	0.00160527	0.00159351	0.00158345	0.00142142	0.00147927	0.00164913	0.00154751	0.00158599
chr18	20000000	25000000	0.0018093	0.00182414	0.00182762	0.0018827	0.00175247	0.00184018	0.00187203	0.00187438	0.00185659	0.00199366	0.00179813	0.0018739	0.00206081	0.00178543	0.00176827	0.00182506	0.00267196	0.00181288	0.0017821	0.00176818	0.00183425	0.00181541	0.00187804	0.00175315	0.00179934	0.00180182	0.00185596	0.00184763	0.00184654	0.00178383	0.00178659	0.00176797	0.00179975	0.00183598	0.00188579	0.00180109	0.00177884	0.00180898	0.00182013	0.00182906	0.00180332	0.00183229	0.00182609	0.00188452	0.00192368	0.0018066	0.00174341
chr18	25000000	30000000	0.00188625	0.00189172	0.00178459	0.00176454	0.00174714	0.0017043	0.00173742	0.00187531	0.0018126	0.00161888	0.00172337	0.00191114	0.00173004	0.0016476	0.00170885	0.00170924	0.00173774	0.00185779	0.00172285	0.00168186	0.00162496	0.00154709	0.00184277	0.00179657	0.00178565	0.00178978	0.00179542	0.00176293	0.00178108	0.00181217	0.00174772	0.00181378	0.00184746	0.00178905	0.00176246	0.00180705	0.00164625	0.00175249	0.00181834	0.00169288	0.00169902	0.00183818	0.00184847	0.00193937	0.00180045	0.00179194	0.0016676
chr18	30000000	35000000	0.00162775	0.00156731	0.00160156	0.00157399	0.00164526	0.00163993	0.0015598	0.00158574	0.00154983	0.00150611	0.00165413	0.00153821	0.00151287	0.00160884	0.00160538	0.00159137	0.00161552	0.00151684	0.00156752	0.00157673	0.00158685	0.00156482	0.00153136	0.00161787	0.00159632	0.00163175	0.00160138	0.0015817	0.00153554	0.00161323	0.00159923	0.00162481	0.00161412	0.00161008	0.00160812	0.00157268	0.00165317	0.00158116	0.00158588	0.0015847	0.00160112	0.00157156	0.00149097	0.00149196	0.00145122	0.00156896	0.00167508
chr18	35000000	40000000	0.00178145	0.00183132	0.00176312	0.00185986	0.00173338	0.00183181	0.00182857	0.0018575	0.00183743	0.00180574	0.00174305	0.00184165	0.00173857	0.00171405	0.00174725	0.00183834	0.00184329	0.0018619	0.00181337	0.00180886	0.00178682	0.00169922	0.00183867	0.00174055	0.00180297	0.0017842	0.00179574	0.0018185	0.00185441	0.00178523	0.00176124	0.00179224	0.00179721	0.00180448	0.00179428	0.00176574	0.00173945	0.00178631	0.00183687	0.00175866	0.00180453	0.00181914	0.00189987	0.00189697	0.00191751	0.00180562	0.00171659
chr18	40000000	45000000	0.00161308	0.00156985	0.00162025	0.00156577	0.00162591	0.00163689	0.00161822	0.00156052	0.00159313	0.00153516	0.00165923	0.00155194	0.0015491	0.00167418	0.00162394	0.00162925	0.00158567	0.00154436	0.00160575	0.00157622	0.00155114	0.0015724	0.00151789	0.00162061	0.00159866	0.00161564	0.00156443	0.00157109	0.00156175	0.00161486	0.00160104	0.00164212	0.00162555	0.00163513	0.00160986	0.00160525	0.00162972	0.00164154	0.00156166	0.00162961	0.0016105	0.00161276	0.00150082	0.00154521	0.00156816	0.00158153	0.0016043
chr18	45000000	50000000	0.00213588	0.00207281	0.00208376	0.0020637	0.0024016	0.00198252	0.0020034	0.00194659	0.00189307	0.00213641	0.00316841	0.00195472	0.00203559	0.00266245	0.00269896	0.00191123	0.00238341	0.00196975	0.0020239	0.00187621	0.00195107	0.00206636	0.00204838	0.00214071	0.00206649	0.00183823	0.00192837	0.00196938	0.00187027	0.00239197	0.00188872	0.00194609	0.00204731	0.00200837	0.00199612	0.00232275	0.00200052	0.0019608	0.00188383	0.00201351	0.00184151	0.00206347	0.00215827	0.00207891	0.00214337	0.00204338	0.00220391
chr18	50000000	55000000	0.00154349	0.00147494	0.00157262	0.00147461	0.00164414	0.00155749	0.00148629	0.00148425	0.00148841	0.00149647	0.00164913	0.00146009	0.00152453	0.00158964	0.00160144	0.00149089	0.00156335	0.00141074	0.00150954	0.00149434	0.00149506	0.0016144	0.00144714	0.00158158	0.00152459	0.00152636	0.00151232	0.00154318	0.00146479	0.00155434	0.00151798	0.00153848	0.00153002	0.00154381	0.00150987	0.00156826	0.0015731	0.00153917	0.00151713	0.00159929	0.00155996	0.00152322	0.00139188	0.00142122	0.00153128	0.00150696	0.00157632
chr18	55000000	60000000	0.00167077	0.00172054	0.00166998	0.0016683	0.00170587	0.00169147	0.00167095	0.00168588	0.00164774	0.00170314	0.00172025	0.00164608	0.00174587	0.00169793	0.00170192	0.00168999	0.00179959	0.0016307	0.00171045	0.00172203	0.00167114	0.00167717	0.00163643	0.00165503	0.00168046	0.00168998	0.00166001	0.00166165	0.0016704	0.00169812	0.00164788	0.00164552	0.0016832	0.00165359	0.00170451	0.00165221	0.00167943	0.00168823	0.00169148	0.00172635	0.0016477	0.0016601	0.00164722	0.00164178	0.00177577	0.00163663	0.00168101
chr18	60000000	65000000	0.00141993	0.00129964	0.00141824	0.00121077	0.00155343	0.00137816	0.00130075	0.00130241	0.00130692	0.00136322	0.00162695	0.00126691	0.00136057	0.00159494	0.00151354	0.001376	0.00166903	0.00127411	0.0014113	0.00140357	0.00136164	0.00150264	0.00121279	0.00151985	0.00140641	0.0013779	0.00138642	0.00137085	0.00124962	0.00147807	0.00141331	0.00136881	0.00135536	0.00138014	0.00135552	0.00147496	0.0015323	0.00136775	0.00134331	0.00145639	0.00146956	0.00136304	0.00113348	0.00115311	0.00134256	0.00131172	0.00154628
chr18	65000000	70000000	0.00153948	0.00145982	0.00155039	0.0014137	0.00160244	0.00151974	0.00144228	0.00141485	0.00144558	0.00147111	0.00161258	0.00139143	0.0015821	0.00162398	0.00156357	0.00147061	0.00179112	0.00145691	0.00154511	0.00150972	0.00149438	0.00153822	0.00136218	0.00156393	0.00149347	0.00148898	0.00153774	0.00146043	0.00140788	0.00159317	0.00147681	0.00147891	0.00147977	0.00151358	0.00151637	0.00158295	0.00155505	0.00149381	0.00147459	0.00156173	0.00155091	0.00147663	0.00132731	0.0013195	0.00158364	0.00148219	0.00160778
chr18	70000000	75000000	0.00155402	0.00146463	0.00156974	0.00142832	0.00165205	0.00155882	0.00147546	0.00149873	0.00145101	0.00156025	0.00168807	0.00141765	0.00172672	0.00163173	0.00162821	0.00154391	0.00198904	0.00141643	0.00153144	0.00154476	0.00149393	0.00163832	0.00145851	0.00156173	0.00153337	0.00153346	0.0015418	0.00150455	0.00139562	0.0015618	0.00148273	0.00153947	0.00154377	0.00158529	0.00156062	0.00156117	0.00155094	0.00150781	0.00151302	0.00159037	0.00155333	0.00150881	0.001358	0.00138899	0.00157459	0.00143424	0.00162944
chr18	75000000	78077248	0.00166856	0.0016639	0.00169844	0.00167033	0.00167629	0.00166465	0.00164269	0.00165753	0.00162326	0.0017273	0.00169651	0.0016492	0.00189343	0.00174494	0.00166928	0.00168917	0.00247511	0.00167609	0.0016631	0.0016234	0.00164202	0.00189871	0.00163422	0.00165525	0.00162031	0.00164626	0.00170561	0.00162094	0.00165893	0.00169999	0.00162494	0.00166143	0.00163792	0.00165916	0.00169208	0.00174201	0.0016731	0.001616	0.00162978	0.00164084	0.00166723	0.00165834	0.0016398	0.00164578	0.00177971	0.00164822	0.00162931
chr19	1	5000000	0.00160219	0.00146695	0.00162992	0.00142984	0.00169727	0.00159562	0.00151322	0.00151561	0.00147825	0.00156963	0.00166735	0.00149587	0.00169552	0.00170249	0.00162533	0.00154906	0.00228929	0.00149107	0.00156347	0.0016034	0.00152623	0.00184773	0.00146883	0.00156842	0.00156438	0.0015457	0.00162157	0.00153502	0.00146704	0.00162757	0.00155456	0.0015601	0.00148254	0.00156961	0.00155527	0.00167615	0.00161425	0.0015591	0.00154513	0.00162247	0.00161503	0.00159548	0.00135838	0.00135539	0.0014608	0.00152693	0.00164233
chr19	5000000	10000000	0.00160298	0.0014838	0.00161565	0.00147441	0.0016505	0.00158906	0.0015121	0.0015252	0.00153413	0.00175279	0.00167745	0.00146571	0.00171837	0.00166828	0.0016409	0.00152754	0.00216962	0.00145138	0.00154663	0.00155348	0.00153567	0.00181401	0.00147356	0.00158848	0.00152717	0.0015789	0.00159049	0.00151381	0.001455	0.00158372	0.00155166	0.00156574	0.00150611	0.00155797	0.00157235	0.00171571	0.00161343	0.00159914	0.00150544	0.00163601	0.00160554	0.00156129	0.00136772	0.00136922	0.00145634	0.00151399	0.00162647
chr19	10000000	15000000	0.00180164	0.00184366	0.00188942	0.00186635	0.00177044	0.0018224	0.0018708	0.00186448	0.00179644	0.00201717	0.00176929	0.00184852	0.0021254	0.00178653	0.00172496	0.00181796	0.00261898	0.00188024	0.00183249	0.00178784	0.00180502	0.00192216	0.00186488	0.00175151	0.00179969	0.00178269	0.00188971	0.00178425	0.00183945	0.00179573	0.00176329	0.00184618	0.00179779	0.0018208	0.00185386	0.00185853	0.00177813	0.00177282	0.00183161	0.00183189	0.00182076	0.00185158	0.00181523	0.00189343	0.00193838	0.0018124	0.00177254
chr19	15000000	20000000	0.00192935	0.00218551	0.00191549	0.00212085	0.00179391	0.00189818	0.00220224	0.00216833	0.00222523	0.00240251	0.00183062	0.00221999	0.00224735	0.00190048	0.00189787	0.00208665	0.00287472	0.00231433	0.00202048	0.00205484	0.00220665	0.00213904	0.00237695	0.00193865	0.00216115	0.00212604	0.0022687	0.00228638	0.00232074	0.00204073	0.00218293	0.00188603	0.00208901	0.00199471	0.00202248	0.00203659	0.00200415	0.00205468	0.00220273	0.00204415	0.00195673	0.00205784	0.00257612	0.0023741	0.00254824	0.00219548	0.0019422
chr19	20000000	25000000	0.00175475	0.00181302	0.00173006	0.00181915	0.00174207	0.00174604	0.00179796	0.00179935	0.00183858	0.0017314	0.00172066	0.00183978	0.00172653	0.00169153	0.00173861	0.00176813	0.00163797	0.00174994	0.00174564	0.00171792	0.00180718	0.00173561	0.0018712	0.00174427	0.00180508	0.00183071	0.00181709	0.00184251	0.00183833	0.00173742	0.00182402	0.00169929	0.00183741	0.00180587	0.00176199	0.00173235	0.00178564	0.00179029	0.00190594	0.00187229	0.00175476	0.00177982	0.00187724	0.00185846	0.0017326	0.00186897	0.00177731
chr19	25000000	30000000	0.00181323	0.00180729	0.00175134	0.00172525	0.00176829	0.00169194	0.0017439	0.00176903	0.00178132	0.00164794	0.00170713	0.00184248	0.00167968	0.00174679	0.00172656	0.0017251	0.00178117	0.00180086	0.00175868	0.00176151	0.00166363	0.0016305	0.00180571	0.00176499	0.00179314	0.00173188	0.00175056	0.00176634	0.00178108	0.00182768	0.00173227	0.00176167	0.00174257	0.00173833	0.00177279	0.00182174	0.00172034	0.00175249	0.00180255	0.00170652	0.00175178	0.00180424	0.00176332	0.00183686	0.00178089	0.0017764	0.00177847
chr19	30000000	35000000	0.00182777	0.00195612	0.00184304	0.001983	0.00177766	0.00185767	0.00195168	0.00192033	0.00195773	0.00184985	0.00173951	0.00201984	0.00187191	0.00179822	0.00183515	0.00190361	0.00195758	0.00202272	0.00188123	0.0018998	0.0019017	0.0017747	0.00199553	0.00184623	0.00189225	0.00191472	0.00187529	0.00192088	0.00194012	0.0018608	0.00184068	0.0018697	0.00189124	0.00188682	0.00190879	0.00187322	0.00186711	0.00188653	0.00194921	0.00184155	0.00186811	0.00187187	0.00199257	0.00203743	0.00203667	0.00194034	0.00182965
chr19	35000000	40000000	0.00161716	0.00164137	0.00167238	0.00170048	0.0016438	0.00166113	0.00165989	0.00164388	0.00163896	0.0017034	0.00161997	0.00163412	0.00159329	0.00169203	0.00166256	0.00165067	0.00173774	0.0016326	0.00163259	0.00161502	0.00161177	0.0015969	0.0016338	0.0016433	0.00160814	0.00163981	0.00162274	0.00165238	0.00163553	0.00159772	0.00158993	0.00162406	0.00164773	0.00170355	0.0017095	0.0015736	0.00165692	0.00162121	0.00161041	0.00163171	0.00161602	0.0016512	0.001615	0.00164212	0.00165517	0.00161235	0.0015954
chr19	40000000	45000000	0.00180758	0.001863	0.00184046	0.00198767	0.00177938	0.00184836	0.00189951	0.00184124	0.00180545	0.00199353	0.00164142	0.00184487	0.00192056	0.001646	0.00166576	0.00181734	0.00225271	0.00180782	0.00189756	0.0017663	0.00176953	0.00178088	0.00200743	0.00168639	0.00182146	0.00167741	0.0017291	0.00183666	0.0017353	0.00171316	0.00174422	0.00182563	0.00185797	0.00190845	0.00180508	0.00166998	0.00175551	0.00176781	0.00176644	0.00197983	0.00164041	0.0019028	0.00197301	0.00206085	0.00201489	0.00188389	0.00170499
chr19	45000000	50000000	0.00159081	0.00152787	0.00158105	0.00148841	0.00167638	0.00159277	0.00152316	0.00152395	0.00155953	0.00162126	0.00164528	0.00150222	0.00159746	0.0016524	0.0016584	0.0015751	0.00171152	0.00151147	0.00160537	0.00158733	0.0015351	0.0016389	0.00148346	0.001616	0.00160124	0.00158008	0.00160416	0.00156537	0.00151259	0.0015983	0.00156675	0.00160857	0.00159148	0.00158757	0.00159279	0.00160977	0.00164543	0.00157963	0.00157293	0.00162143	0.00162816	0.00156617	0.00144354	0.00146899	0.00167013	0.00153691	0.00165922
chr19	50000000	55000000	0.0016425	0.00162933	0.00163098	0.00158617	0.00169504	0.00165657	0.00161934	0.00161596	0.00160121	0.00160726	0.00169609	0.00159064	0.00170073	0.00173534	0.00168432	0.00162133	0.0019877	0.00158864	0.00165943	0.00164237	0.00157707	0.00170563	0.00157547	0.00163201	0.00161692	0.00165528	0.00157725	0.00160424	0.00157288	0.00165952	0.00159826	0.00165471	0.00164161	0.00166384	0.00165004	0.00161727	0.00164449	0.00162969	0.00161104	0.00167882	0.00168048	0.00163092	0.00154953	0.00158555	0.00173706	0.0016227	0.00165329
chr19	55000000	59128983	0.00190801	0.00165811	0.00173026	0.00164505	0.00191927	0.00169869	0.00180009	0.00169984	0.00165848	0.00166814	0.00181271	0.00157826	0.00195062	0.00180105	0.00188102	0.00160784	0.00207711	0.00150609	0.00170032	0.00173006	0.00163963	0.00186826	0.00158674	0.00174164	0.0016883	0.00169535	0.00183461	0.00166603	0.0016984	0.00176937	0.00174325	0.00176565	0.00163433	0.00163285	0.00170451	0.00184445	0.00171319	0.00167137	0.00175602	0.00174555	0.00180464	0.00173949	0.00159058	0.00166178	0.00172879	0.00179687	0.00180748
chr20	1	5000000	0.00167514	0.00171405	0.00171694	0.00173398	0.00170226	0.00175688	0.00174457	0.00172995	0.00169842	0.00178739	0.00171868	0.00169997	0.00202734	0.00172341	0.00166448	0.00176535	0.00234415	0.00175373	0.00171361	0.00168921	0.00168604	0.00172792	0.00170254	0.00168946	0.0017076	0.00172457	0.00169482	0.00169394	0.00175048	0.00169707	0.00169086	0.00173408	0.00170723	0.0017124	0.00172239	0.00173954	0.00168822	0.00170028	0.00171948	0.00171061	0.00173048	0.00173135	0.00166576	0.00171812	0.00189021	0.00169777	0.00168062
chr20	5000000	10000000	0.00136961	0.00120901	0.00134944	0.00110022	0.00152145	0.00129277	0.00119976	0.00121218	0.0012096	0.00129152	0.00157416	0.0011606	0.0013912	0.00152775	0.00145754	0.00125411	0.00169485	0.0011283	0.00129774	0.0013152	0.00127485	0.00159025	0.00112215	0.00141691	0.00134521	0.00128809	0.00132438	0.00127616	0.00113703	0.00147935	0.00129114	0.00130054	0.00123441	0.00126631	0.00126308	0.00151339	0.00143348	0.00131922	0.00123297	0.00138871	0.00138292	0.00127212	0.00102096	0.00100146	0.00114741	0.00122458	0.00151096
chr20	10000000	15000000	0.00170306	0.00167959	0.00175546	0.00168921	0.00172307	0.00174718	0.00168268	0.00170296	0.00167395	0.00180852	0.00172118	0.00172764	0.00193744	0.00175208	0.00171963	0.00170605	0.00240734	0.00167229	0.00173247	0.00170698	0.00166943	0.00208094	0.0016758	0.00167619	0.00170456	0.00169417	0.00172707	0.0016965	0.00169829	0.00171934	0.00164136	0.00166656	0.001681	0.00169659	0.0017232	0.00174694	0.00170076	0.00168823	0.00171969	0.00172939	0.00172308	0.00169128	0.0016297	0.00166349	0.00167577	0.00169777	0.00169158
chr20	15000000	20000000	0.00178517	0.00180613	0.00184544	0.00183123	0.00175849	0.00179615	0.00182813	0.00180612	0.00182161	0.00194018	0.00176731	0.00184082	0.0017912	0.00176623	0.00174715	0.00182135	0.00261414	0.00175547	0.00177919	0.00177416	0.001785	0.00172967	0.00180866	0.0017673	0.00172258	0.00179891	0.00181357	0.00176341	0.00180425	0.00176039	0.00178068	0.00175372	0.00183857	0.00177096	0.00179358	0.00173667	0.00179361	0.00181236	0.00176739	0.0018618	0.00177915	0.00181514	0.00177073	0.00184132	0.0019011	0.00183249	0.00174792
chr20	20000000	25000000	0.000363806	0.000430221	0.000385704	0.000411238	0.000356805	0.000345919	0.000447955	0.000448796	0.000453613	0.000459558	0.000353191	0.000440024	0.000439456	0.000372861	0.000385719	0.000423322	0.000573196	0.000463024	0.000409287	0.000427173	0.000448951	0.000444141	0.000463325	0.000394243	0.000411192	0.000416613	0.000453633	0.000464101	0.000471842	0.000403365	0.000449455	0.000381927	0.000420597	0.000409414	0.000391257	0.000399591	0.000396821	0.000431635	0.000434187	0.000392294	0.000391148	0.000408136	0.000527678	0.0004689	0.000516813	0.000436089	0.000372325
chr20	25000000	30000000	0.00470414	0.00414539	0.00460095	0.00461538	0.0043507	0.00484971	0.00442291	0.00407303	0.00408956	0.00399472	0.00448715	0.00446494	0.00447725	0.00406985	0.00444579	0.00410464	0.00502444	0.00432298	0.00409135	0.00451789	0.004506	0.00400182	0.00402854	0.00415282	0.00440118	0.00411768	0.0042102	0.00415692	0.00424995	0.0039975	0.00432722	0.00427088	0.00439484	0.00436215	0.00388238	0.00386409	0.00423362	0.00424555	0.00398559	0.00432321	0.00424612	0.00445656	0.00390868	0.00462364	0.00407216	0.00409638	0.00413116
chr20	30000000	35000000	0.00174795	0.00198096	0.00169087	0.00198249	0.00162806	0.00175593	0.00196519	0.00199681	0.00196292	0.00196804	0.0016283	0.00199092	0.00202136	0.0017239	0.00177125	0.00185533	0.00183253	0.00206083	0.00180312	0.00186767	0.00193389	0.00192974	0.00209891	0.00177541	0.00190688	0.00190538	0.00192431	0.00197694	0.00206351	0.00188249	0.00194848	0.00180044	0.00188166	0.00183939	0.00182331	0.00183346	0.00178529	0.00186027	0.00197985	0.00171449	0.0017754	0.00186498	0.00228217	0.00215034	0.00218471	0.00199026	0.00174444
chr20	35000000	40000000	0.00162804	0.00151281	0.0016306	0.00151582	0.00162411	0.0015922	0.00154528	0.00152666	0.00153252	0.00149501	0.00165038	0.00149972	0.00149106	0.00164502	0.00162554	0.00160002	0.00149854	0.00150641	0.00157815	0.00161126	0.00157412	0.0015465	0.00150525	0.00160997	0.00154788	0.00156354	0.00155002	0.00151588	0.00148976	0.00160506	0.0015618	0.0015717	0.00153326	0.00155506	0.00159882	0.00159364	0.00160968	0.00153192	0.00155082	0.00157505	0.00161503	0.00157419	0.00141682	0.00147127	0.00138797	0.00155405	0.00160894
chr20	40000000	45000000	0.00169748	0.0016423	0.00167266	0.00163815	0.00168567	0.00167977	0.00164481	0.00161544	0.0015907	0.00161651	0.00168755	0.00162476	0.00156256	0.00165376	0.00172048	0.00165973	0.00161135	0.0015733	0.00164892	0.00158391	0.0016319	0.00159702	0.00161285	0.00167268	0.00165799	0.00164926	0.00161612	0.00164178	0.00162721	0.00162944	0.00161287	0.00166126	0.00166252	0.00168319	0.00167663	0.00165406	0.0016697	0.00166095	0.00161873	0.00167525	0.00169129	0.00164081	0.00156513	0.00160144	0.0015444	0.00163577	0.00165613
chr20	45000000	50000000	0.00150147	0.00137313	0.00149395	0.00132822	0.00158146	0.00143863	0.00139358	0.00140453	0.00138912	0.00137458	0.00160748	0.00134951	0.00139765	0.00156897	0.00155397	0.00146186	0.00130129	0.00130494	0.00143991	0.00143605	0.00140282	0.00149482	0.00130344	0.00154299	0.00145859	0.00145546	0.0014412	0.00144117	0.00132476	0.00150058	0.00145702	0.00143757	0.00143079	0.00151143	0.00142462	0.00149623	0.00152855	0.00145193	0.00141248	0.00145985	0.00148557	0.00144106	0.00123219	0.00125151	0.00122707	0.0014176	0.00157039
chr20	50000000	55000000	0.00154034	0.00151849	0.00155662	0.00151115	0.00162548	0.00157099	0.00153589	0.00156094	0.00157546	0.00155114	0.00161321	0.00155579	0.00154397	0.00165745	0.00163013	0.00156347	0.00143064	0.00153819	0.00155043	0.00157912	0.00154511	0.00162887	0.00155242	0.00158388	0.00159913	0.00154517	0.00155408	0.00152953	0.00158413	0.00160775	0.00156482	0.00156019	0.00156329	0.00155127	0.0015497	0.00157751	0.00157076	0.00157452	0.00157746	0.00156089	0.00158048	0.00152259	0.00149596	0.00149653	0.0015364	0.00153765	0.00158045
chr20	55000000	60000000	0.00127182	0.00133908	0.00126233	0.00112398	0.00120058	0.00118675	0.0012793	0.00124198	0.00119043	0.00116606	0.00161675	0.00120388	0.00141737	0.00155408	0.00156175	0.00123301	0.00120031	0.00137436	0.00109417	0.00143519	0.00129863	0.00130384	0.00122227	0.00128567	0.00139037	0.00132074	0.00138065	0.00128566	0.00114749	0.00136239	0.00117331	0.00121844	0.00130326	0.00116159	0.0011351	0.00116744	0.00141414	0.00128438	0.00132014	0.0012284	0.00123525	0.00131295	0.00125673	0.00120888	0.00121959	0.00118168	0.00126266
chr20	60000000	63025520	0	0	0	0	0	0	0	0	0	0	0	0	0	0	0	0	0	0	0	0	0	0	0	0	0	0	0	0	0	0	0	0	0	0	0	0	0	0	0	0	0	0	0	0	0	0	0
chr21	1	5000000	0	0	0	0	0	0	0	0	0	0	0	0	0	0	0	0	0	0	0	0	0	0	0	0	0	0	0	0	0	0	0	0	0	0	0	0	0	0	0	0	0	0	0	0	0	0	0
chr21	5000000	10000000	0.00158644	0.00154258	0.00160281	0.00151582	0.00167372	0.00158659	0.00154986	0.0015328	0.00152166	0.00151099	0.00161539	0.00154716	0.00155204	0.00163357	0.0016073	0.00157624	0.00149114	0.00155575	0.00157587	0.0016128	0.00153885	0.0015955	0.00147051	0.00159682	0.00156239	0.00156128	0.00156625	0.0015572	0.00151046	0.00160693	0.00158172	0.00160915	0.00155555	0.00157796	0.00157327	0.00159066	0.00159174	0.00155552	0.00158103	0.00157558	0.00162143	0.00157306	0.00145044	0.00146041	0.00148849	0.00153026	0.00164968
chr21	10000000	15000000	0.00166204	0.00162122	0.00166203	0.00160668	0.00166899	0.00166941	0.00161934	0.00162606	0.00164312	0.00159709	0.00168453	0.00160822	0.00162591	0.0016513	0.00167429	0.00162647	0.00159024	0.00155496	0.00165956	0.00162408	0.00162223	0.00162187	0.00160979	0.00165942	0.00160334	0.00163777	0.00163673	0.00160412	0.00159088	0.00161346	0.00162579	0.00167452	0.00167014	0.00164347	0.00165515	0.00162775	0.00172761	0.0016489	0.00164884	0.00163769	0.00166315	0.00166385	0.00153982	0.0016075	0.00158823	0.00163885	0.00164839
chr21	15000000	20000000	0.00174916	0.00181627	0.00172163	0.00183671	0.00168145	0.00176382	0.00184254	0.00183655	0.0017857	0.00179201	0.00169047	0.0018093	0.00186641	0.00169473	0.00165477	0.00174764	0.0017524	0.00184118	0.00176185	0.00177912	0.00179398	0.00176163	0.00184246	0.0017195	0.001775	0.00178667	0.00183012	0.00183008	0.00186071	0.00176331	0.00176148	0.00172091	0.00177561	0.00174187	0.00178081	0.00175177	0.00174883	0.0017953	0.00185214	0.00174156	0.00173964	0.00177606	0.00190946	0.0018836	0.00189021	0.00177653	0.00173464
chr21	20000000	25000000	0.00173928	0.00177191	0.00176006	0.00177926	0.00173777	0.00176934	0.00179942	0.00176819	0.00179263	0.00173707	0.00175638	0.00179505	0.00181491	0.00173325	0.00175621	0.00176597	0.00172766	0.00179485	0.00175336	0.00176322	0.00174655	0.00177621	0.00176792	0.00174899	0.00174809	0.00177807	0.0017763	0.00179291	0.0017822	0.00177369	0.00173396	0.00176076	0.00176868	0.00176603	0.00178197	0.00173328	0.00177661	0.00176771	0.00175981	0.00171963	0.00174913	0.00174576	0.00178544	0.00174189	0.00180215	0.00178984	0.00171891
chr21	25000000	30000000	0.00159554	0.00150789	0.00157042	0.00144476	0.00164835	0.00156652	0.00151065	0.00152561	0.00153217	0.00151218	0.00169494	0.00148942	0.00152956	0.00160195	0.00159973	0.00152734	0.00148133	0.00144806	0.0015703	0.00162647	0.0015152	0.0015892	0.00144451	0.00160032	0.00152916	0.00158223	0.00155269	0.00154318	0.00146299	0.00162944	0.00152752	0.00158562	0.00152205	0.00155861	0.00154552	0.00158542	0.00161554	0.00153703	0.00153166	0.00158733	0.00156945	0.00154175	0.00141503	0.00142087	0.00142957	0.00150437	0.0016431
chr21	30000000	35000000	0.00181259	0.00186086	0.00184084	0.00193549	0.00176709	0.00185444	0.00191794	0.00187385	0.00191178	0.00187441	0.00174815	0.0018921	0.00190832	0.001773	0.00181755	0.00186912	0.00183791	0.00187771	0.00184932	0.00181878	0.00184665	0.00182545	0.00190204	0.00178133	0.00186101	0.00180772	0.00187519	0.00190698	0.00191807	0.00182383	0.00184937	0.00183897	0.00189806	0.00182573	0.00190786	0.00182071	0.00177427	0.0017954	0.00189667	0.0018917	0.00181292	0.00181363	0.00191841	0.00196337	0.00194218	0.00186651	0.0017875
chr21	35000000	40000000	0.00181817	0.00190539	0.00179321	0.00185722	0.00173218	0.00178883	0.00191414	0.00188355	0.00189423	0.00185276	0.00174347	0.00190812	0.00193952	0.00175712	0.00177584	0.00183834	0.0018121	0.00197623	0.001794	0.00183502	0.00186166	0.00186185	0.00193847	0.0017878	0.00188102	0.00184694	0.00190178	0.00188785	0.00191819	0.00183852	0.00189138	0.00177352	0.00180391	0.00179221	0.00186326	0.00184887	0.00182362	0.00182829	0.00189646	0.0017681	0.00178798	0.00182741	0.0020299	0.00199091	0.00193549	0.00188019	0.00181199
chr21	40000000	45000000	0.00177708	0.0017082	0.00175201	0.0017485	0.00170484	0.00175517	0.00172993	0.00172308	0.00172775	0.00182714	0.00168318	0.0017137	0.00164118	0.00169473	0.00171461	0.00177554	0.00173653	0.00169759	0.00174792	0.00173519	0.00172528	0.00165162	0.00169191	0.0016797	0.00170924	0.00169052	0.00170956	0.00166945	0.0017164	0.00168214	0.00167939	0.00173226	0.00173114	0.001785	0.00176339	0.00169957	0.001699	0.00172174	0.00169263	0.0017148	0.00171591	0.00172221	0.0016788	0.00171184	0.00162971	0.00172969	0.0017291
chr21	45000000	48129895	0.00155573	0.00134858	0.00148513	0.00127077	0.00158507	0.00145014	0.00135582	0.00135608	0.00135079	0.00134024	0.0016106	0.00134441	0.00131913	0.00155125	0.00156869	0.0014178	0.00135803	0.00129498	0.00144042	0.00144494	0.0014035	0.00147417	0.00129249	0.00153235	0.00147217	0.00145482	0.00143928	0.0013945	0.00127808	0.00150466	0.00143939	0.00143865	0.00142432	0.00143719	0.00140953	0.0015475	0.00152117	0.00143609	0.00140858	0.00152238	0.00150576	0.00144169	0.00121799	0.00120374	0.00121486	0.00138173	0.00160636
chr22	1	5000000	0.00152939	0.00140718	0.00152087	0.00135553	0.00163967	0.00150681	0.00145971	0.00143267	0.00142642	0.00140125	0.00161185	0.00139476	0.00144886	0.00160318	0.00156133	0.00148523	0.00137	0.00133356	0.00153017	0.00150818	0.00146549	0.0015402	0.00138545	0.00156228	0.00149066	0.00149091	0.00146309	0.00144776	0.00139584	0.00153148	0.00150772	0.00149971	0.00147169	0.00153394	0.00149221	0.00155285	0.00158201	0.00151874	0.00144722	0.00151661	0.0015296	0.00149078	0.0013167	0.00131059	0.00129059	0.00144287	0.0015713
chr22	5000000	10000000	0.00153934	0.00167357	0.00159485	0.00167571	0.00154827	0.00159048	0.00162761	0.00163107	0.00165132	0.00163777	0.00158249	0.00164993	0.00165796	0.0015942	0.00162736	0.00161587	0.00156281	0.00168573	0.00160056	0.00160203	0.00164157	0.0016172	0.00164896	0.00157927	0.00161247	0.00160565	0.00161195	0.00162374	0.00167647	0.00162535	0.00161806	0.00156052	0.00164127	0.00160199	0.00158779	0.00160546	0.00160041	0.00160987	0.00165905	0.00155176	0.00159825	0.00161251	0.00170309	0.00170532	0.00170372	0.00163515	0.00157439
chr22	10000000	15000000	0.000497889	0.000628104	0.000595374	0.000540974	0.000494196	0.000552443	0.00059072	0.000576338	0.000550593	0.000541565	0.00068889	0.000620818	0.000652166	0.000663028	0.000682474	0.000629527	0.000534472	0.000595384	0.000534744	0.000627513	0.000581464	0.000575272	0.000596816	0.000601451	0.00065119	0.000583345	0.000584127	0.000583782	0.000543602	0.000644637	0.000589011	0.000586395	0.000619286	0.000622279	0.000503095	0.00056286	0.000671841	0.000595605	0.000593796	0.000573385	0.000570056	0.00054439	0.000587772	0.000536327	0.000546341	0.000570195	0.000621788
chr22	15000000	20000000	0	0	0	0	0	0	0	0	0	0	0	0	0	0	0	0	0	0	0	0	0	0	0	0	0	0	0	0	0	0	0	0	0	0	0	0	0	0	0	0	0	0	0	0	0	0	0
chr22	20000000	25000000	0.00167894	0.00166662	0.00168742	0.00164008	0.00166288	0.00165923	0.00166268	0.00158782	0.00160687	0.0015794	0.00171879	0.00164317	0.00173136	0.00172821	0.00172229	0.00170379	0.00164295	0.00170598	0.00162879	0.00168151	0.00165385	0.00166387	0.001594	0.00163343	0.0016794	0.00165077	0.00169002	0.00162923	0.0015812	0.00173019	0.00167516	0.00168056	0.00167049	0.00165094	0.00165027	0.00163001	0.00171893	0.00165298	0.00166	0.00163748	0.00168324	0.00171858	0.00162612	0.00163538	0.00158876	0.00161691	0.00162931
chr22	25000000	30000000	0.00171344	0.00174602	0.0017406	0.00177712	0.00172479	0.00178341	0.00175842	0.00172693	0.00173398	0.00169917	0.0017293	0.00174938	0.00174559	0.00172378	0.00172133	0.00173323	0.00169727	0.00174488	0.00175678	0.00172818	0.00171732	0.00170703	0.00174223	0.00172246	0.00172902	0.00174434	0.00172974	0.0016909	0.00172596	0.00171386	0.00171404	0.00174328	0.00176487	0.00176211	0.00176165	0.00174396	0.00174566	0.00169712	0.00173054	0.00172498	0.00173368	0.00177594	0.0017022	0.00175801	0.00170215	0.00170775	0.0017398
chr22	30000000	35000000	0.0017448	0.00187447	0.00174492	0.00185194	0.00172504	0.00179948	0.00185292	0.00183989	0.00188222	0.0017969	0.00171962	0.0018611	0.00186963	0.00173399	0.00178491	0.00181559	0.00182003	0.00190191	0.00179109	0.00178134	0.00183652	0.00182381	0.00188688	0.00177936	0.00180086	0.00181277	0.00184165	0.00183203	0.00187904	0.00186196	0.00185516	0.00177277	0.00183233	0.0018294	0.00178847	0.00175434	0.00179337	0.00182094	0.0018513	0.00178017	0.00179008	0.001807	0.00194552	0.00191571	0.00191475	0.00188044	0.00172897
chr22	35000000	40000000	0.00176348	0.00178447	0.00174693	0.00180047	0.0017216	0.00181954	0.00177551	0.00180842	0.0017416	0.00173945	0.00168682	0.00180212	0.00181804	0.00173054	0.00171344	0.001767	0.00172174	0.00184229	0.00175172	0.00180425	0.00175815	0.00175031	0.00176434	0.00174011	0.00173955	0.00172898	0.0017952	0.00174647	0.00179626	0.00176902	0.00170546	0.00177923	0.00177492	0.00174946	0.00179753	0.00175835	0.00175035	0.00174513	0.00178223	0.00173264	0.00177175	0.0017678	0.0018105	0.00175366	0.00178443	0.00174202	0.00168823
chr22	40000000	45000000	0.00174888	0.00180161	0.00178555	0.00182544	0.00171507	0.00179958	0.00179271	0.00179925	0.00178593	0.00179188	0.00172951	0.00182157	0.00181396	0.00170802	0.00172891	0.00181394	0.00174702	0.00181983	0.00174691	0.00172066	0.00176976	0.00178368	0.00181877	0.00172564	0.00174294	0.00178989	0.00175153	0.00182179	0.00179345	0.00169252	0.00173492	0.00175711	0.00179005	0.00176742	0.00181019	0.00175773	0.00180815	0.00179948	0.00181855	0.00179622	0.00175012	0.00180311	0.00182878	0.00180772	0.0017801	0.00178072	0.00171388
chr22	45000000	50000000	0.0019078	0.00218006	0.00186365	0.00212339	0.00176262	0.00184027	0.00223799	0.00223689	0.00226991	0.0021895	0.00174482	0.00230373	0.00229609	0.00187501	0.00192763	0.00205144	0.00209123	0.00234848	0.00200871	0.0020639	0.00226273	0.00216389	0.00245885	0.00197746	0.00220305	0.00218029	0.00229593	0.00237827	0.0023799	0.00204551	0.00227963	0.00187559	0.00210068	0.00202911	0.00206464	0.00201995	0.00204296	0.00213447	0.00223421	0.00201047	0.00195464	0.00201538	0.00275103	0.00246176	0.00252527	0.00227967	0.00191564
chr22	50000000	51304566	0.000407689	0.000469022	0.000398449	0.000455701	0.000371679	0.000397455	0.000489176	0.000477034	0.000483284	0.000458237	0.000376619	0.000463637	0.000482415	0.000416915	0.00043148	0.000438867	0.000445729	0.000510306	0.000430555	0.00046119	0.000466127	0.00048054	0.000500488	0.000439083	0.000481518	0.000458189	0.000486737	0.000508463	0.000509297	0.000441497	0.000479153	0.000424263	0.00045583	0.000447358	0.000426098	0.000438636	0.000435859	0.000450944	0.000463982	0.00042954	0.00042459	0.000421912	0.000588667	0.000541927	0.000513794	0.000474176	0.000425183
chrX	1	5000000	8.30412e-06	2.00372e-05	1.61948e-05	1.25879e-05	1.58198e-05	5.41984e-06	1.82086e-05	0.000132232	2.03196e-05	1.32057e-05	6.04965e-05	1.19628e-05	1.61216e-05	3.51942e-05	4.82148e-05	1.60599e-05	2.21856e-05	3.38412e-05	6.58302e-06	1.07691e-05	1.44456e-05	3.55826e-05	1.7476e-05	9.4285e-06	2.38711e-05	2.05191e-05	3.67348e-05	2.31563e-05	1.60842e-05	3.32347e-05	1.08651e-05	4.55662e-06	2.06775e-05	1.26479e-05	1.10328e-05	2.59955e-05	1.98118e-05	3.90259e-05	9.37019e-06	2.84332e-05	7.72583e-06	2.61738e-05	1.29138e-05	1.34853e-05	1.62734e-05	1.78725e-05	1.00559e-05
chrX	5000000	10000000	0.00167321	0.00173895	0.00174635	0.00170901	0.00169968	0.00172313	0.00171731	0.00173141	0.00172301	0.00171106	0.00169932	0.00169435	0.00172549	0.00169301	0.0017192	0.00177009	0.00155434	0.00166027	0.00170981	0.00169502	0.00174553	0.00169093	0.00169296	0.00170535	0.00169742	0.00173263	0.00166353	0.00168432	0.00172	0.00167421	0.00170402	0.00172779	0.00174511	0.0017119	0.00171403	0.00166258	0.00165809	0.00174881	0.00173096	0.00172844	0.00171227	0.00170769	0.00170667	0.00169835	0.00166881	0.00169703	0.00170486
chrX	10000000	15000000	0.0017662	0.00177712	0.00178612	0.00182281	0.0017756	0.0017933	0.00176054	0.00174756	0.00181249	0.00178184	0.00176252	0.00179401	0.00169305	0.00181127	0.00175376	0.00180735	0.00156899	0.00180481	0.00178906	0.00183057	0.00179114	0.00170155	0.00177497	0.00171851	0.00178706	0.00178763	0.00174608	0.00174403	0.00180267	0.0017401	0.00173625	0.00178595	0.00179525	0.00179335	0.00184282	0.0017119	0.00178587	0.00178396	0.00177254	0.00182203	0.00179261	0.00181188	0.00171716	0.00175709	0.00168128	0.001787	0.00175191
chrX	15000000	20000000	0.00170005	0.0017221	0.00171962	0.00173134	0.00171903	0.00169755	0.00172759	0.00172047	0.00172948	0.00168293	0.00166756	0.00170101	0.00165256	0.00167172	0.00167835	0.00172294	0.00172147	0.0016375	0.00172159	0.00172271	0.00171345	0.00161802	0.00172255	0.00166906	0.00171158	0.00172124	0.00165382	0.00172953	0.00170268	0.00165649	0.00167891	0.0016934	0.0017547	0.00176869	0.00174411	0.00163299	0.00170147	0.0017388	0.00168748	0.00174785	0.00168092	0.00173611	0.00170476	0.00173549	0.0017784	0.0017186	0.0017162
chrX	20000000	25000000	0.00175425	0.00178963	0.00178871	0.00186148	0.00174981	0.00178598	0.00180869	0.00178382	0.00182761	0.0017236	0.0017318	0.00177091	0.0016499	0.00175799	0.00173328	0.00178851	0.00173949	0.00181066	0.00176577	0.00179468	0.00173279	0.001725	0.00181014	0.0017195	0.00172843	0.00177614	0.00171319	0.00177731	0.00180976	0.00174442	0.00173842	0.00177178	0.00177168	0.00177969	0.0018016	0.00170718	0.0017323	0.00178089	0.00174328	0.0017957	0.00179052	0.00176191	0.00178275	0.00181195	0.00189008	0.00178627	0.00174908
chrX	25000000	30000000	0.00149338	0.00137087	0.00149922	0.00128396	0.00165188	0.00145917	0.00136308	0.00139255	0.00139605	0.00136269	0.0016938	0.00135201	0.00130035	0.00158866	0.00157146	0.00144045	0.0012674	0.00130099	0.00147207	0.0014393	0.00145832	0.00149587	0.00133713	0.00154704	0.00146889	0.00147963	0.00146181	0.00142289	0.0013585	0.00150991	0.00150048	0.00146102	0.00143761	0.00144262	0.00144866	0.00150158	0.00153887	0.00148084	0.00143048	0.00152228	0.00153049	0.00143029	0.00121659	0.00123402	0.00133796	0.00140897	0.00156743
chrX	30000000	35000000	0.00152023	0.00140319	0.00152174	0.00135847	0.00161955	0.00147867	0.00139871	0.00143652	0.00141556	0.00139848	0.00164434	0.00140391	0.00131846	0.00154682	0.00161146	0.00147452	0.00125759	0.00134463	0.00146181	0.00147776	0.00144854	0.00149622	0.00135071	0.00155329	0.00147989	0.0014979	0.00146929	0.00146141	0.00138201	0.0015155	0.00150699	0.00146267	0.00146487	0.00150675	0.00148037	0.00151668	0.00158811	0.00149361	0.00146017	0.0015527	0.00150036	0.0014889	0.00125252	0.00125253	0.00136382	0.001442	0.00158148
chrX	35000000	40000000	0.00165646	0.00168573	0.00169652	0.00165591	0.00169143	0.00170516	0.00166402	0.00168775	0.00165374	0.00162377	0.00168109	0.0016285	0.00160287	0.00165856	0.00172453	0.00166879	0.00149598	0.00167024	0.00168652	0.00170818	0.00169457	0.00165418	0.00164074	0.00169275	0.00165881	0.00169847	0.00164164	0.0016352	0.00169199	0.00166908	0.00166007	0.00168247	0.00169071	0.00167674	0.0016944	0.00167029	0.00168787	0.00168077	0.00166674	0.00169455	0.00165443	0.0016626	0.00164492	0.00168155	0.00167328	0.00168236	0.00168268
chrX	40000000	45000000	0.00158637	0.00168168	0.00162762	0.00171967	0.00163167	0.00166085	0.00168827	0.0016815	0.00167579	0.00167646	0.00159946	0.00163672	0.00158693	0.00158817	0.00162608	0.00170235	0.00148361	0.00166328	0.00166551	0.00161365	0.00166443	0.0015976	0.00168728	0.00163837	0.00159164	0.00166216	0.00159722	0.00162801	0.00168277	0.00160716	0.00163762	0.00165695	0.00165547	0.00166396	0.00170671	0.00160607	0.00163183	0.00166279	0.00163789	0.00163475	0.00164902	0.00164394	0.00167752	0.00168166	0.00171514	0.00164168	0.00163743
chrX	45000000	50000000	0.0017405	0.00186387	0.00180788	0.00190686	0.0017658	0.00186015	0.00184399	0.00190668	0.00178339	0.001855	0.00163455	0.00189897	0.00186717	0.00168058	0.00163216	0.00183237	0.00202494	0.00169918	0.00182603	0.00187091	0.00185381	0.00167005	0.0019031	0.00178396	0.00181561	0.00184962	0.00158451	0.00173818	0.0016794	0.00158804	0.00178478	0.00175993	0.00185174	0.00179259	0.00189067	0.00165642	0.00159139	0.00179754	0.00179423	0.00180556	0.00171414	0.0018884	0.00174759	0.00191823	0.0018305	0.00190706	0.00167327
chrX	50000000	55000000	0.00146374	0.00144204	0.00155384	0.00142893	0.00155765	0.00153999	0.00149467	0.0014881	0.00143115	0.00149898	0.00161456	0.00143533	0.00141083	0.00157106	0.00151855	0.00151158	0.00137605	0.00141184	0.00151941	0.0015569	0.0015003	0.00153297	0.00140492	0.00152961	0.00147427	0.00149338	0.00144814	0.00143082	0.00147615	0.00148542	0.00154575	0.0015297	0.00151512	0.00154242	0.00151695	0.00148257	0.00151554	0.00149218	0.0014568	0.00150434	0.00154274	0.00147888	0.0013511	0.00138019	0.0013339	0.00146382	0.00155131
chrX	55000000	60000000	0.00139137	0.00131313	0.00144229	0.00121371	0.00153968	0.00142875	0.00127684	0.00135358	0.00132135	0.00130683	0.00154469	0.00126899	0.00134141	0.00150941	0.00151717	0.00137703	0.00121752	0.00124232	0.00139016	0.00143536	0.00137768	0.0014856	0.00122532	0.00151722	0.00137902	0.00143333	0.00134904	0.00130601	0.00128629	0.00147317	0.00142333	0.0014157	0.00140272	0.00138052	0.00140047	0.00143828	0.00146279	0.00136203	0.0013492	0.00147632	0.00144396	0.00138734	0.00115074	0.00114854	0.00116749	0.00134586	0.00153958
chrX	60000000	65000000	0.00133439	0.00122505	0.00134254	0.00114336	0.00146505	0.00129106	0.00123428	0.00126084	0.00126363	0.00121888	0.00152751	0.00119826	0.0012224	0.00147754	0.00144772	0.00130651	0.0011199	0.00118824	0.00129344	0.00136767	0.0013075	0.00139367	0.00116416	0.00141581	0.00135164	0.00134556	0.00131551	0.00135464	0.00120384	0.00141009	0.00134619	0.00132622	0.00126064	0.00132373	0.00129142	0.00142082	0.00140886	0.0013232	0.00129814	0.00140729	0.00136504	0.00132059	0.00108719	0.00107665	0.00105751	0.00124442	0.00147744
chrX	65000000	70000000	0.00166118	0.00166685	0.00170611	0.00169195	0.00171172	0.00171562	0.00168	0.00170432	0.00167926	0.00168003	0.00169609	0.00166366	0.00159025	0.00173177	0.00171408	0.00170585	0.00152153	0.00166344	0.001695	0.00174271	0.00171277	0.0016494	0.00165359	0.00168902	0.00165343	0.00169739	0.00165339	0.00167067	0.00168907	0.00168308	0.00165343	0.0017007	0.00170896	0.00171544	0.00169766	0.00168539	0.00170745	0.00166902	0.00170464	0.00169707	0.00170222	0.00169153	0.0016228	0.00165012	0.0015923	0.00167299	0.00168243
chrX	70000000	75000000	0.00168538	0.0016584	0.00171061	0.00169073	0.00170028	0.00169574	0.00167095	0.00169015	0.00165109	0.00169957	0.00169671	0.00167448	0.00155668	0.0016732	0.00171621	0.00171954	0.0014301	0.00162881	0.00171602	0.00168117	0.00168581	0.00164275	0.00164717	0.00168978	0.00168572	0.0017149	0.00164848	0.00168371	0.00164802	0.00168681	0.00169484	0.00175074	0.00173206	0.00170267	0.00171914	0.00166248	0.00167568	0.00170294	0.00169127	0.00172991	0.0017094	0.00166135	0.00160144	0.00160098	0.00156501	0.00171145	0.00171891
chrX	75000000	80000000	0.00162338	0.00163008	0.00163864	0.00161084	0.00168868	0.00162681	0.00160705	0.00166451	0.00163088	0.00161109	0.00161654	0.00158211	0.00150405	0.00165179	0.00167141	0.00167136	0.00142311	0.001619	0.00166234	0.00166699	0.00162769	0.00160028	0.00162927	0.00164122	0.00162136	0.00164475	0.00160971	0.00160242	0.00163935	0.00161486	0.00164716	0.00166416	0.00169082	0.00164347	0.00163285	0.00161696	0.00164379	0.00165697	0.0016281	0.00166182	0.00166216	0.00162891	0.00161487	0.00157641	0.00151894	0.00161259	0.00164955
chrX	80000000	85000000	0.00153719	0.00149602	0.00155748	0.0014337	0.00160459	0.00153809	0.00149311	0.00147112	0.00152155	0.00151429	0.00164205	0.00145281	0.00140723	0.00162755	0.00160538	0.00155153	0.00132038	0.00143129	0.00155169	0.00158835	0.00151508	0.00157695	0.0014343	0.00161655	0.00153664	0.00154065	0.0014978	0.0015054	0.00147334	0.00155795	0.00154225	0.00153533	0.00150634	0.00156683	0.00153379	0.00155901	0.00158611	0.00154387	0.0015026	0.00158533	0.00157971	0.0015296	0.0014016	0.00142476	0.00136579	0.00149402	0.00158096
chrX	85000000	90000000	0.00147985	0.00142067	0.00152298	0.00136274	0.0015708	0.00144681	0.00144496	0.0014706	0.00147733	0.00146002	0.00161008	0.00141463	0.00135839	0.00150314	0.00153797	0.00148966	0.00126982	0.00136187	0.00148675	0.00145947	0.00147914	0.00151967	0.0013864	0.00154485	0.00147872	0.00150069	0.0014081	0.00143008	0.00139865	0.00149743	0.00148611	0.00143409	0.0014919	0.00146602	0.00149663	0.00146531	0.00154708	0.00151077	0.00144775	0.00152826	0.00154362	0.00149141	0.00131964	0.00132305	0.00128009	0.00146974	0.00157916
chrX	90000000	95000000	0.00170449	0.00181071	0.00171703	0.0017754	0.00169194	0.00170734	0.00184935	0.00178185	0.00182103	0.00188788	0.0016586	0.00185777	0.00170766	0.0017853	0.00175749	0.0017811	0.00162278	0.00178378	0.00175893	0.00176083	0.00181378	0.00178858	0.00182898	0.00169033	0.00178343	0.00181707	0.00175014	0.00186116	0.00188737	0.00172098	0.00179516	0.00173069	0.00180287	0.0018232	0.00176269	0.0017192	0.00179173	0.00182043	0.00180676	0.00176538	0.00173765	0.00174463	0.00195357	0.00189937	0.00181081	0.00178294	0.0017376
chrX	95000000	100000000	0.00146847	0.00160095	0.00151752	0.00166525	0.00141406	0.0014916	0.00155109	0.00153395	0.00161414	0.00154269	0.00146379	0.0015689	0.00155185	0.00151101	0.00146597	0.00149933	0.00153861	0.00158247	0.00149245	0.00153058	0.00164987	0.00143205	0.00158726	0.00148663	0.00148118	0.00151433	0.00149566	0.00158706	0.00157547	0.00151072	0.00154647	0.00150186	0.00154966	0.00155329	0.0015389	0.00149551	0.00149467	0.00151435	0.00154376	0.0015612	0.00149219	0.00151332	0.00165604	0.00171949	0.00171868	0.00153445	0.0014639
chrX	100000000	105000000	0.00171179	0.00169535	0.00177328	0.00175784	0.00174895	0.00172208	0.00175194	0.0017709	0.0017319	0.00171476	0.00171254	0.00174407	0.00169447	0.00171381	0.0016808	0.00175506	0.00175522	0.00165632	0.00175957	0.00171297	0.00171118	0.00167098	0.00169707	0.00171928	0.00171146	0.00174853	0.00166962	0.00173246	0.00169289	0.00169077	0.00168736	0.00169829	0.00176683	0.0017611	0.00178685	0.00166382	0.00174601	0.00173992	0.00174285	0.00179014	0.00180398	0.00176717	0.0016733	0.00168258	0.00180163	0.0017393	0.00172819
chrX	105000000	110000000	0.00166118	0.00161775	0.0016832	0.00162759	0.00168979	0.00170012	0.00165632	0.0016195	0.00161056	0.00162139	0.00167985	0.00158918	0.00150547	0.0016572	0.0016345	0.0016692	0.00161202	0.00157124	0.00162272	0.00164305	0.00163383	0.00164263	0.00162306	0.00167005	0.00162019	0.00162789	0.00163054	0.00162301	0.00164194	0.00160495	0.00163931	0.00165795	0.00165363	0.00164234	0.00164179	0.00165847	0.00167134	0.00162755	0.00161209	0.00168679	0.00166922	0.00163317	0.00154826	0.00156818	0.00163102	0.00162591	0.00168552
chrX	110000000	115000000	0.00169941	0.00164525	0.00170457	0.00164921	0.0016959	0.00167815	0.00169072	0.00169359	0.00165363	0.0016589	0.00168849	0.00165888	0.00155915	0.00170753	0.00168389	0.00174383	0.00153699	0.00159718	0.00171007	0.00169092	0.00170742	0.00166923	0.00164253	0.00170645	0.00172492	0.00168772	0.0016598	0.00166189	0.00165533	0.00166395	0.00168651	0.00168959	0.00167557	0.00171923	0.00171902	0.00167142	0.00169326	0.00169702	0.00170222	0.0017276	0.00170597	0.00171457	0.0016173	0.00160864	0.00169585	0.0016773	0.00171453
chrX	115000000	120000000	0.00171387	0.00184574	0.00173543	0.00183438	0.00168549	0.00174709	0.00180958	0.00176267	0.00175326	0.00177484	0.00167131	0.00180899	0.00165332	0.00166434	0.00173061	0.00175907	0.00158177	0.00179991	0.00174362	0.0017998	0.00173859	0.00169478	0.00181477	0.00175184	0.00174142	0.00176701	0.00169162	0.00174062	0.00183889	0.00173497	0.00173951	0.0017673	0.00173541	0.00178488	0.00188939	0.00171262	0.00167673	0.00177956	0.00178002	0.00173694	0.00169803	0.00177844	0.00180973	0.00186954	0.00184677	0.00178984	0.00165896
chrX	120000000	125000000	0.00241149	0.00255295	0.00242864	0.00259188	0.00224116	0.00250891	0.00240443	0.00244821	0.00220988	0.00237161	0.00208093	0.00245248	0.0024868	0.00214549	0.00207697	0.00251358	0.00300259	0.00214449	0.00238103	0.00228168	0.00248794	0.00210952	0.00263772	0.00226613	0.00233048	0.00238656	0.00197396	0.00219534	0.00219398	0.00198534	0.00236607	0.00232081	0.0024165	0.00227043	0.00256994	0.00208519	0.00207062	0.00230457	0.00237361	0.00237527	0.002182	0.00253673	0.00225404	0.00242039	0.00259745	0.00247762	0.00208943
chrX	125000000	130000000	0.00156225	0.00169077	0.0017108	0.00170139	0.00165738	0.00170183	0.00167989	0.00170182	0.00169542	0.00175702	0.00162393	0.00167001	0.00162923	0.00166692	0.00170821	0.00170132	0.00155703	0.00165347	0.00173108	0.00170904	0.00169025	0.00163073	0.00167128	0.00165985	0.00161902	0.00169428	0.00161398	0.00166043	0.0017191	0.00162874	0.00167021	0.00170625	0.00172709	0.00168724	0.00169452	0.00167152	0.00166712	0.0016537	0.00166021	0.00168742	0.00166999	0.00164682	0.00167765	0.00169938	0.00165622	0.00163552	0.00164787
chrX	130000000	135000000	0.00137276	0.00123837	0.00135308	0.00113869	0.00148491	0.00130285	0.00122702	0.00123281	0.00125047	0.00126841	0.00153636	0.0012175	0.0012094	0.00146573	0.00145999	0.00126749	0.00109826	0.00115566	0.00133319	0.00132921	0.00131409	0.00137279	0.00116542	0.00144684	0.00134193	0.00132816	0.00131402	0.00129054	0.00118022	0.00142839	0.00139158	0.00132349	0.00130453	0.00132373	0.00132823	0.00141773	0.00140394	0.00136264	0.00127729	0.00138294	0.00136747	0.00130631	0.00105561	0.00107665	0.00110384	0.00121398	0.00143322
chrX	135000000	140000000	0.00152889	0.0014483	0.00157262	0.00139076	0.00162823	0.00155882	0.00146351	0.0014609	0.00144096	0.00151628	0.00162008	0.00142025	0.0013674	0.00163345	0.00162672	0.00150716	0.00132966	0.00139113	0.00151979	0.00154032	0.00151565	0.00156039	0.00138987	0.00157346	0.00151511	0.00152722	0.00147121	0.00147713	0.00142565	0.00153603	0.00154068	0.00155381	0.00149352	0.00152433	0.00152299	0.00155501	0.00155915	0.00154357	0.0014847	0.00159226	0.00159042	0.00153524	0.0012818	0.00127528	0.00127891	0.00146333	0.00160752
chrX	140000000	145000000	0.00159983	0.00157043	0.0016237	0.00152466	0.00164139	0.00165362	0.00160392	0.0015824	0.00161079	0.00159393	0.00165725	0.00156266	0.00147769	0.0016588	0.00163226	0.00165036	0.00139783	0.00157235	0.00161373	0.00163964	0.00158378	0.00159223	0.00153126	0.0016626	0.00158918	0.00162015	0.00161035	0.00155513	0.0015595	0.00162221	0.00161323	0.00163467	0.00161065	0.00162349	0.00162379	0.00162847	0.00165082	0.00163817	0.00163831	0.00167514	0.00164196	0.00165521	0.00148803	0.00149207	0.00143639	0.00158511	0.00166773
chrX	145000000	150000000	0.00153168	0.00146046	0.00153544	0.00142497	0.0016223	0.00153248	0.0014539	0.00148154	0.00146475	0.0014484	0.00156677	0.00144188	0.00136284	0.00159124	0.00154074	0.00153578	0.00129873	0.00140141	0.00151929	0.00156476	0.00151372	0.00152072	0.00141061	0.00154858	0.00148539	0.00151713	0.00148765	0.00147396	0.0014297	0.00151434	0.00149589	0.0015456	0.00150888	0.00151775	0.00155574	0.00151093	0.00156689	0.00152273	0.00149312	0.00155669	0.00156393	0.0015023	0.00132885	0.00134442	0.00131303	0.00148835	0.00157877
chrX	150000000	155000000	0.00168387	0.00170432	0.00173313	0.0016951	0.00172375	0.00171638	0.00171005	0.00169619	0.00168861	0.00169693	0.00168651	0.00167885	0.00157072	0.00167997	0.00170363	0.00177987	0.0014781	0.00172796	0.00169627	0.00174254	0.00170367	0.00167787	0.00169591	0.00168628	0.00166431	0.00172618	0.00164485	0.00165884	0.00168772	0.00166139	0.0016952	0.00171213	0.00172733	0.00173669	0.00176211	0.00166392	0.00170217	0.00170335	0.00170601	0.00176149	0.00170619	0.0017301	0.00162702	0.0016099	0.00154086	0.00169875	0.001693
chrX	155000000	155270560	0.00164837	0.00163095	0.00167103	0.00166667	0.00169994	0.00174119	0.00165598	0.00167004	0.00167383	0.00167382	0.00169432	0.00165971	0.00158655	0.00165191	0.00166597	0.00169164	0.00150217	0.0016024	0.00173425	0.00170357	0.00166909	0.00161895	0.0016578	0.00163881	0.00167273	0.00170072	0.0016772	0.00165628	0.00165386	0.0016376	0.00166575	0.00168131	0.00166853	0.00170077	0.00168267	0.00164635	0.00170405	0.00169702	0.00170022	0.00168196	0.00168964	0.00170418	0.00162433	0.00165024	0.00155516	0.00169431	0.00169454
[truncated: 50 more columns]

## Sheet: Table S2
Table S2 The P-values and fold change values of sub-compartments in cfDNA of between pCR and non-pCR patientsbetween pCR and non-pCR patients
Chromosome	Start	End	Type	S-11	S-12	S-13	S-14	S-16	S-17	S-18	S-1801711J07BP1	S-1801788J07BP1	S-1801800J07BP1	S-1801900J07BP1	S-1801959J07BP1	S-1802153J07BP1	S-1802220J07BP1	S-1802497J07BP1	S-1803079J07BP1	S-1803090J07BP1	S-1803132J07BP1	S-1803133J07BP1	S-1803168J07BP1	S-1803266J07BP1	S-1803331J07BP1	S-1803362J07BP1	S-1803385J07BP1	S-1803484J07BP1	S-1803485J07BP1	S-1803568J07BP1	S-1803569J07BP1	S-1804041J07BP1	S-1804081J07BP1	S-1804126J07BP1	S-1804256J07BP1	S-1900001J07BP1	S-1900036J07BP1	S-1900309J07BP1	S-1900519J07BP1	S-1900617J07BP1	S-1900637J07BP1	S-1900752J07BP1	S-1900771J07BP1	S-1900928J07BP1	S-1901032J07BP1	S-1901053J07BP1	S-1901133J07BP1	S-1901145J07BP1	S-1901223J07BP1
chr1	66900000	67300000	B3	0.393976	0.366081	0.375086	0.421194	0.36906	0.394298	0.367735	0.385364	0.391852	0.399721	0.371209	0.374133	0.372087	0.383109	0.367053	0.382183	0.392457	0.378385	0.347222	0.383079	0.399798	0.365028	0.384525	0.370354	0.381578	0.361893	0.378677	0.366622	0.405748	0.381752	0.388597	0.393924	0.369106	0.394305	0.382987	0.371932	0.375331	0.408242	0.372135	0.376357	0.390312	0.374399	0.384328	0.386298	0.379854	0.384771
chr1	201300000	201600000	A1	0.372498	0.38129	0.393129	0.379042	0.377175	0.383045	0.374503	0.357086	0.396585	0.394288	0.383988	0.366226	0.35666	0.387436	0.400254	0.397449	0.40091	0.399326	0.350492	0.380303	0.370261	0.380613	0.333405	0.388435	0.397542	0.367767	0.40199	0.376419	0.383547	0.389786	0.371223	0.389903	0.374479	0.370369	0.374793	0.380831	0.373624	0.345169	0.373632	0.375206	0.402887	0.398554	0.380022	0.373745	0.398139	0.40393
chr1	7800000	12600000	A1	0.3382	0.35466	0.351126	0.351049	0.336906	0.346471	0.357606	0.340443	0.350443	0.351211	0.339925	0.34077	0.34357	0.351378	0.342652	0.340204	0.336607	0.345514	0.36139	0.36337	0.362412	0.337377	0.34581	0.350208	0.347753	0.347241	0.345279	0.345513	0.340677	0.347866	0.355049	0.346538	0.338314	0.338979	0.34529	0.353372	0.347181	0.338416	0.347602	0.335441	0.340636	0.340827	0.351022	0.367371	0.353973	0.344525
chr1	15400000	17100000	A1	0.465851	0.471047	0.450193	0.421944	0.428593	0.453614	0.467067	0.448268	0.500505	0.452819	0.412186	0.486473	0.458501	0.465519	0.484016	0.442379	0.470995	0.474493	0.473118	0.452542	0.467232	0.446043	0.430055	0.496229	0.44619	0.430674	0.504846	0.422402	0.455141	0.467231	0.462259	0.44827	0.441448	0.493128	0.429304	0.487649	0.458124	0.436709	0.466424	0.455447	0.452336	0.500857	0.460984	0.475936	0.434659	0.447507
chr1	20800000	29600000	A1	0.33836	0.351845	0.345474	0.343039	0.345748	0.343382	0.348815	0.341772	0.336708	0.339551	0.339036	0.350279	0.347306	0.333288	0.346764	0.338583	0.338702	0.335155	0.348976	0.341459	0.355207	0.338816	0.341575	0.35014	0.343835	0.346225	0.339739	0.334312	0.335653	0.35127	0.352885	0.347336	0.333426	0.34427	0.339249	0.352666	0.339523	0.34111	0.345215	0.330356	0.341756	0.340716	0.347719	0.350615	0.345378	0.343261
chr1	31200000	34000000	A1	0.335146	0.355192	0.348931	0.362564	0.345997	0.345341	0.352748	0.342323	0.339778	0.342618	0.324925	0.351303	0.358864	0.336891	0.350453	0.343703	0.356402	0.331426	0.376648	0.350362	0.341289	0.344403	0.334283	0.348031	0.345992	0.349363	0.345442	0.335352	0.334825	0.360371	0.352395	0.336699	0.335546	0.346883	0.352176	0.349571	0.352177	0.330545	0.351354	0.327081	0.345491	0.344945	0.367545	0.368384	0.333897	0.34155
chr1	39200000	42500000	A1	0.35045	0.364763	0.361828	0.347198	0.353943	0.349844	0.356181	0.350815	0.363758	0.34292	0.342903	0.345796	0.353214	0.344751	0.359675	0.345219	0.359731	0.348856	0.372209	0.348657	0.356476	0.358341	0.346161	0.363573	0.365802	0.36265	0.359164	0.361981	0.354226	0.361136	0.362337	0.351079	0.346785	0.358173	0.356195	0.366336	0.356512	0.350853	0.352942	0.340427	0.358881	0.362583	0.358197	0.359392	0.343797	0.35226
chr1	48600000	50900000	B3	0.373021	0.383966	0.381094	0.370234	0.373525	0.383913	0.37617	0.381411	0.385926	0.378562	0.368973	0.377661	0.376603	0.350099	0.373228	0.377803	0.397059	0.379423	0.405874	0.385541	0.374468	0.383609	0.37293	0.367715	0.382922	0.382759	0.391108	0.38727	0.375564	0.384828	0.378888	0.367791	0.377586	0.377872	0.384676	0.376527	0.371177	0.381902	0.382426	0.388457	0.371815	0.363747	0.378992	0.362987	0.367606	0.362003
chr1	58700000	58800000	B3	0.415612	0.387657	0.391006	0.390805	0.350314	0.445895	0.362094	0.357594	0.46426	0.544863	0.338483	0.426154	0.362976	0.36214	0.341231	0.37802	0.355827	0.420753	0.410651	0.453032	0.351655	0.360926	0.357991	0.337665	0.358406	0.372139	0.431945	0.403748	0.398802	0.374754	0.344102	0.389349	0.373942	0.313036	0.339376	0.412526	0.356564	0.344276	0.406342	0.386716	0.37948	0.443413	0.439232	0.310591	0.412436	0.35284
chr1	70900000	76200000	B3	0.360092	0.350605	0.35198	0.338598	0.359331	0.353783	0.350665	0.355814	0.353171	0.366112	0.347234	0.355044	0.339295	0.334457	0.368341	0.371013	0.342521	0.349966	0.334305	0.346751	0.354393	0.346656	0.366544	0.338912	0.357881	0.34959	0.351923	0.355706	0.368025	0.345914	0.355711	0.352429	0.35168	0.35847	0.362116	0.348326	0.366157	0.359897	0.354839	0.361048	0.359438	0.356462	0.338412	0.305112	0.331163	0.36001
chr1	91900000	92500000	A2	0.369645	0.373863	0.363835	0.399083	0.373444	0.383045	0.369991	0.344913	0.404157	0.369451	0.349704	0.366781	0.375853	0.364359	0.363057	0.354984	0.384809	0.365561	0.391906	0.386132	0.35119	0.361473	0.358591	0.391069	0.39265	0.36968	0.3486	0.382091	0.353855	0.399893	0.401734	0.373264	0.365614	0.360909	0.365014	0.375224	0.358839	0.366156	0.361884	0.380961	0.401144	0.361459	0.375985	0.382545	0.374492	0.369072
chr1	100200000	102000000	A2	0.352895	0.34875	0.343386	0.349924	0.352179	0.347302	0.364915	0.355734	0.365429	0.339612	0.366742	0.361047	0.357388	0.36103	0.358036	0.35924	0.348582	0.361016	0.379118	0.356337	0.378014	0.359468	0.348796	0.347484	0.346905	0.356838	0.383468	0.361723	0.352039	0.350738	0.359546	0.364945	0.352898	0.362438	0.350917	0.365146	0.343579	0.347774	0.343609	0.346203	0.351177	0.351682	0.373293	0.350451	0.377242	0.357186
chr1	109000000	109400000	A2	0.335248	0.355116	0.341334	0.338524	0.343878	0.340791	0.371119	0.397538	0.370911	0.360137	0.38804	0.379543	0.35095	0.328522	0.387804	0.357204	0.377563	0.39056	0.361608	0.364758	0.367703	0.373641	0.380927	0.337665	0.339867	0.379516	0.335917	0.373196	0.386543	0.337434	0.341983	0.333609	0.383612	0.365926	0.34334	0.352549	0.338651	0.371738	0.358659	0.356331	0.373131	0.336442	0.345572	0.355239	0.379854	0.326098
chr1	116900000	117700000	A2	0.364493	0.368557	0.362349	0.360417	0.374377	0.342065	0.375208	0.367294	0.382091	0.370809	0.365599	0.37122	0.376643	0.3896	0.358292	0.373024	0.365689	0.360123	0.377302	0.36684	0.379216	0.377947	0.390372	0.394961	0.372696	0.378491	0.370886	0.372036	0.364274	0.379808	0.375249	0.36751	0.360644	0.38463	0.387943	0.371749	0.377463	0.374585	0.372308	0.353741	0.372571	0.385183	0.381906	0.390375	0.360676	0.345656
chr1	142500000	142700000	B2	1.31484	1.27545	1.5532	1.29593	1.31172	1.15232	1.29892	1.29723	1.2146	1.01056	1.19685	1.3592	1.36736	1.23154	1.32065	1.30309	1.36132	1.12201	1.05017	1.1967	1.45825	1.05407	1.34112	0.821173	1.35715	1.40986	1.21467	1.04495	1.26995	1.17869	1.15181	1.30698	1.3499	1.3949	1.07998	1.06423	1.27101	1.26726	1.28813	1.17741	1.311	1.12751	1.24341	0.917798	1.29258	1.24851
chr1	149800000	152000000	A1	0.318518	0.325245	0.315688	0.339355	0.315211	0.323998	0.330869	0.308277	0.322026	0.317025	0.334148	0.320069	0.323816	0.342653	0.325552	0.322006	0.330432	0.346023	0.333966	0.319258	0.36358	0.310516	0.322339	0.330808	0.325964	0.317518	0.320533	0.313534	0.300438	0.333547	0.32507	0.312054	0.317235	0.313427	0.316597	0.330939	0.30988	0.320712	0.311856	0.29983	0.325492	0.31064	0.304321	0.31998	0.307602	0.317571
chr1	159300000	159500000	B2	0.376619	0.370326	0.381454	0.330028	0.36934	0.360538	0.368863	0.28151	0.352809	0.369451	0.340353	0.364561	0.373181	0.386105	0.383654	0.378853	0.358242	0.376924	0.393649	0.358928	0.323746	0.356825	0.401166	0.378616	0.362268	0.381975	0.376865	0.37745	0.424135	0.361537	0.367833	0.345256	0.378777	0.360336	0.352856	0.395704	0.398362	0.421973	0.364879	0.323184	0.405626	0.373537	0.324579	0.266332	0.35717	0.347252
chr1	166800000	170200000	A2	0.365234	0.363106	0.364972	0.354131	0.360518	0.345287	0.358345	0.366097	0.36876	0.359726	0.3755	0.371905	0.352987	0.378626	0.366674	0.359506	0.365204	0.399268	0.355646	0.373722	0.361834	0.363387	0.358626	0.360021	0.362904	0.362736	0.364033	0.382273	0.367219	0.369312	0.365091	0.36439	0.360099	0.363927	0.351876	0.368296	0.360127	0.359958	0.36744	0.359256	0.358828	0.352021	0.354549	0.365173	0.383032	0.366035
chr1	175900000	176200000	A2	0.3446	0.313851	0.321381	0.322404	0.321587	0.321894	0.366607	0.337812	0.336009	0.330126	0.34908	0.328494	0.370751	0.358146	0.310489	0.333058	0.324162	0.354523	0.314745	0.298135	0.310722	0.332489	0.332206	0.293601	0.336263	0.310389	0.344977	0.357856	0.319804	0.369571	0.324891	0.32002	0.356749	0.32049	0.339376	0.317441	0.297421	0.322396	0.389757	0.336535	0.361054	0.32724	0.310046	0.285226	0.372293	0.334746
chr1	181900000	185400000	A2	0.36075	0.362069	0.355745	0.353349	0.355014	0.36152	0.355326	0.359333	0.365161	0.343771	0.373534	0.360471	0.374014	0.37359	0.352772	0.355087	0.362682	0.416078	0.379712	0.361426	0.355881	0.362098	0.35429	0.364145	0.353683	0.355323	0.367257	0.361804	0.354625	0.362714	0.358631	0.349083	0.350409	0.367928	0.380925	0.364837	0.361243	0.348525	0.3725	0.355897	0.370089	0.353695	0.362597	0.373686	0.375671	0.352384
chr1	192600000	193000000	B3	0.358311	0.336193	0.369673	0.352574	0.336883	0.371367	0.326844	0.296727	0.358488	0.346554	0.316042	0.332516	0.388487	0.338175	0.343536	0.313074	0.328456	0.40176	0.323028	0.387659	0.362819	0.346981	0.372382	0.377539	0.358792	0.352056	0.351499	0.33375	0.357941	0.358816	0.331388	0.324873	0.336467	0.336686	0.334222	0.346332	0.342063	0.345281	0.334818	0.360474	0.372384	0.353264	0.312872	0.274097	0.323763	0.365613
chr1	209700000	210100000	A2	0.370437	0.378107	0.381772	0.387864	0.362345	0.37487	0.377323	0.352648	0.376235	0.374884	0.400195	0.338343	0.373181	0.388102	0.338925	0.340968	0.379174	0.375463	0.384495	0.364341	0.363517	0.370359	0.364737	0.373587	0.362654	0.375418	0.365994	0.366235	0.364887	0.397691	0.352577	0.357735	0.364674	0.346576	0.400035	0.369006	0.358697	0.350305	0.361423	0.373595	0.371263	0.367929	0.346783	0.354074	0.414498	0.390759
chr1	214500000	219300000	B3	0.365682	0.363929	0.36288	0.374195	0.36906	0.364837	0.355655	0.359527	0.367125	0.352925	0.365171	0.366538	0.357358	0.371043	0.36102	0.35828	0.366461	0.409228	0.348149	0.351572	0.358691	0.363524	0.356754	0.354549	0.350842	0.354208	0.371128	0.356148	0.377316	0.361245	0.358404	0.360369	0.355406	0.361232	0.355366	0.360351	0.371243	0.370231	0.361942	0.369509	0.368773	0.358548	0.359164	0.348898	0.360229	0.367874
chr1	225500000	227300000	A2	0.342698	0.349772	0.344377	0.341356	0.35479	0.349072	0.351065	0.366216	0.351941	0.368675	0.351574	0.349487	0.359008	0.383886	0.34246	0.345547	0.341426	0.388612	0.373306	0.351156	0.346539	0.348075	0.349896	0.356265	0.363469	0.347275	0.352224	0.352614	0.352039	0.362401	0.350694	0.356256	0.339556	0.354029	0.341402	0.349786	0.355048	0.351049	0.358275	0.351267	0.34711	0.340372	0.346559	0.345533	0.358545	0.342995
chr1	234100000	236800000	A2	0.345269	0.355378	0.35091	0.348399	0.340904	0.340626	0.343921	0.346942	0.345316	0.341797	0.366534	0.347298	0.346833	0.418404	0.347994	0.333674	0.359525	0.42234	0.353107	0.343414	0.337184	0.335771	0.3422	0.367041	0.349709	0.36036	0.342883	0.345481	0.353401	0.356152	0.351886	0.355208	0.334183	0.344123	0.351064	0.341984	0.349803	0.348891	0.348089	0.34477	0.349213	0.349094	0.368479	0.350853	0.358911	0.337052
chr1	700000	1900000	A1	0.341905	0.356001	0.340273	0.337434	0.342013	0.334209	0.373187	0.34821	0.360026	0.355998	0.332561	0.359429	0.352894	0.343389	0.340462	0.325425	0.331676	0.352738	0.33349	0.331863	0.377006	0.337685	0.337153	0.344251	0.353385	0.3414	0.349446	0.343676	0.329338	0.349097	0.349611	0.356071	0.357555	0.349586	0.331314	0.37949	0.342631	0.337132	0.339079	0.336535	0.340387	0.338023	0.364143	0.348251	0.353458	0.353372
chr1	1900000	2100000	B1	0.348563	0.373863	0.362986	0.354208	0.365983	0.331873	0.371683	0.38118	0.40605	0.346166	0.343158	0.343753	0.34111	0.381445	0.340308	0.324731	0.319601	0.360367	0.360954	0.362259	0.340492	0.331396	0.384975	0.341258	0.386985	0.373778	0.37759	0.401428	0.341596	0.365424	0.346644	0.363558	0.329617	0.334536	0.34334	0.348161	0.360829	0.342937	0.329635	0.368761	0.347359	0.349382	0.36495	0.353298	0.379441	0.359226
chr1	2700000	3500000	B1	0.4105	0.433815	0.419504	0.431324	0.39858	0.410542	0.403126	0.421504	0.406405	0.40593	0.385702	0.378295	0.386482	0.416561	0.400715	0.377604	0.402318	0.395673	0.400188	0.405147	0.409916	0.392507	0.373507	0.437887	0.384861	0.404312	0.399695	0.412836	0.413103	0.383501	0.386902	0.394548	0.411416	0.38162	0.408757	0.422218	0.400921	0.402549	0.414808	0.409677	0.3933	0.416886	0.40855	0.397557	0.416148	0.420295
chr1	4000000	6000000	B1	0.401537	0.42904	0.409792	0.410803	0.408792	0.406019	0.411953	0.404461	0.410167	0.409345	0.403094	0.400518	0.407365	0.40328	0.396381	0.411409	0.405498	0.418805	0.425298	0.413309	0.39924	0.410717	0.389113	0.409222	0.408768	0.400254	0.422669	0.403439	0.422664	0.409819	0.409955	0.400497	0.41061	0.414429	0.411691	0.404481	0.392391	0.397592	0.403094	0.414062	0.40712	0.423917	0.419612	0.420075	0.40196	0.417182
chr1	6200000	7000000	A1	0.342381	0.36051	0.359643	0.33591	0.347655	0.364997	0.368299	0.349605	0.36044	0.34539	0.336847	0.364353	0.336373	0.367632	0.346303	0.340135	0.350192	0.343566	0.346241	0.354972	0.331072	0.37282	0.348322	0.338204	0.360723	0.34222	0.34697	0.355213	0.348338	0.355122	0.37652	0.34692	0.355607	0.359906	0.38378	0.357669	0.354005	0.335904	0.366952	0.34252	0.34269	0.365773	0.364143	0.366304	0.377585	0.332085
chr1	7000000	7800000	B1	0.384584	0.411532	0.392917	0.410411	0.411311	0.377896	0.390013	0.38156	0.396821	0.370615	0.375651	0.399727	0.401424	0.415063	0.387343	0.39051	0.398696	0.398595	0.395938	0.375792	0.397705	0.393943	0.38565	0.386699	0.396255	0.385664	0.400238	0.41361	0.402275	0.389721	0.407667	0.396628	0.402551	0.395165	0.421643	0.409601	0.383221	0.389153	0.392694	0.414856	0.390872	0.416239	0.41178	0.411728	0.399445	0.422291
chr1	14100000	15400000	B1	0.404126	0.408716	0.393945	0.41031	0.403605	0.394739	0.403484	0.400552	0.401135	0.41817	0.385523	0.39683	0.394037	0.398087	0.383796	0.388909	0.385552	0.410713	0.401597	0.392175	0.389655	0.414686	0.397153	0.409841	0.388827	0.390424	0.411987	0.410531	0.409865	0.395567	0.39691	0.391653	0.400599	0.399035	0.406714	0.387995	0.388979	0.392708	0.398156	0.40892	0.392122	0.419258	0.396501	0.415954	0.40203	0.400614
chr1	17700000	17900000	A1	0.374241	0.364313	0.38018	0.345712	0.370459	0.336969	0.379015	0.346181	0.325124	0.361689	0.353444	0.348747	0.362976	0.345497	0.338464	0.355539	0.355827	0.350627	0.507428	0.385577	0.387937	0.340419	0.339102	0.386519	0.329826	0.380336	0.356572	0.389826	0.365296	0.336657	0.362747	0.360231	0.348152	0.363776	0.373472	0.359864	0.312207	0.343607	0.394594	0.334924	0.342877	0.360597	0.354454	0.354074	0.318401	0.352042
chr1	17900000	19200000	B1	0.422562	0.427544	0.401489	0.409406	0.41187	0.415515	0.411033	0.399498	0.403866	0.410408	0.403216	0.400287	0.411418	0.401672	0.389897	0.402231	0.397194	0.422101	0.418095	0.418824	0.419281	0.417337	0.39909	0.396688	0.405345	0.420816	0.4189	0.420169	0.413134	0.405854	0.439678	0.393828	0.411137	0.408561	0.42794	0.419166	0.385961	0.391677	0.420695	0.414976	0.411659	0.419524	0.426934	0.42563	0.387436	0.412895
chr1	19200000	20500000	A1	0.352769	0.371985	0.364652	0.350488	0.375281	0.36093	0.363917	0.365904	0.371539	0.385691	0.353444	0.377622	0.364995	0.349133	0.369182	0.35176	0.367222	0.378648	0.396768	0.364886	0.381067	0.362693	0.36657	0.378561	0.364942	0.369869	0.371736	0.357697	0.374411	0.388989	0.361313	0.355175	0.366626	0.374162	0.365969	0.372242	0.377037	0.360558	0.377105	0.352825	0.366724	0.382362	0.358491	0.379519	0.35165	0.367086
chr1	30000000	31200000	B1	0.399365	0.412652	0.404486	0.387756	0.398906	0.405021	0.404959	0.39031	0.430777	0.388726	0.388352	0.383566	0.394318	0.394093	0.389956	0.385792	0.38132	0.383904	0.413048	0.396542	0.39003	0.405085	0.386474	0.408431	0.39574	0.405883	0.396312	0.403233	0.388723	0.392766	0.398768	0.39337	0.391537	0.389432	0.420387	0.396679	0.380875	0.39239	0.394709	0.402599	0.404007	0.417964	0.407743	0.379439	0.397589	0.400205
chr1	34000000	35300000	B1	0.405297	0.423408	0.415793	0.405082	0.413764	0.407087	0.402096	0.418578	0.423305	0.403244	0.394441	0.398751	0.408615	0.380574	0.402241	0.394929	0.412923	0.3764	0.410047	0.410496	0.401033	0.398281	0.41362	0.400888	0.401543	0.402152	0.421019	0.427666	0.413889	0.406333	0.419468	0.406627	0.398987	0.401152	0.414277	0.409151	0.40289	0.390441	0.406342	0.404671	0.403729	0.40665	0.452026	0.407472	0.400761	0.402334
chr1	35300000	37000000	A1	0.328171	0.337681	0.336839	0.333603	0.33471	0.328688	0.32049	0.31069	0.326794	0.330095	0.317032	0.33685	0.327305	0.32862	0.336674	0.333155	0.342378	0.356013	0.33926	0.322825	0.339999	0.324737	0.336933	0.323212	0.339595	0.325272	0.329885	0.322853	0.313715	0.346216	0.322265	0.335909	0.314589	0.336307	0.325196	0.325615	0.334385	0.320794	0.331545	0.323671	0.321917	0.333397	0.339873	0.351973	0.340721	0.317716
chr1	37000000	37900000	B1	0.402826	0.432538	0.413224	0.397921	0.408513	0.409798	0.411477	0.41119	0.409678	0.392563	0.397079	0.380283	0.415779	0.380631	0.39595	0.390232	0.406634	0.413177	0.420823	0.418796	0.407784	0.40905	0.386974	0.412223	0.411789	0.410209	0.412619	0.415436	0.415146	0.397043	0.431304	0.409685	0.405282	0.417382	0.40422	0.429756	0.39713	0.391758	0.395285	0.418021	0.423305	0.419067	0.426493	0.400836	0.420135	0.411913
chr1	37900000	38800000	A1	0.343438	0.365727	0.353788	0.354208	0.368594	0.353743	0.360214	0.340348	0.362353	0.344959	0.344509	0.361602	0.349371	0.343056	0.366439	0.358962	0.362268	0.380496	0.38246	0.361056	0.354756	0.359286	0.347197	0.36752	0.360294	0.356656	0.363015	0.368341	0.355943	0.347801	0.380263	0.364021	0.348869	0.358711	0.366159	0.376768	0.363009	0.358119	0.361961	0.344208	0.348106	0.380917	0.347905	0.359078	0.36826	0.346099
chr1	42600000	44900000	A1	0.35797	0.362898	0.357116	0.362903	0.360484	0.34741	0.36386	0.359512	0.359877	0.361824	0.334662	0.355152	0.351695	0.343211	0.358472	0.357675	0.359818	0.345715	0.35379	0.364323	0.364154	0.349371	0.361119	0.3719	0.35545	0.357598	0.360354	0.360838	0.35524	0.355148	0.370707	0.351441	0.346891	0.366879	0.354614	0.368641	0.354784	0.359303	0.353101	0.344381	0.34921	0.354295	0.364599	0.371359	0.35778	0.348189
chr1	45000000	46900000	A1	0.321758	0.331027	0.332218	0.341826	0.340771	0.338947	0.34458	0.329563	0.337528	0.315365	0.32057	0.340993	0.319858	0.321077	0.343269	0.336739	0.345743	0.343143	0.359715	0.332323	0.342401	0.335799	0.333184	0.330632	0.341819	0.325805	0.337958	0.33031	0.337725	0.352821	0.34651	0.349503	0.327793	0.346802	0.343549	0.353088	0.341659	0.336098	0.338109	0.319622	0.338198	0.324001	0.348547	0.353584	0.331425	0.336875
chr1	47100000	47200000	A2	0.326213	0.307013	0.340061	0.356822	0.339121	0.312126	0.371119	0.383462	0.414568	0.357032	0.323522	0.372885	0.361519	0.370128	0.365209	0.331392	0.328456	0.290241	0.376648	0.31146	0.290255	0.354364	0.368785	0.379335	0.339867	0.308203	0.326133	0.366622	0.300736	0.413629	0.41021	0.339432	0.359435	0.343996	0.404396	0.340846	0.342916	0.289353	0.388375	0.290037	0.363046	0.415808	0.373024	0.28885	0.346446	0.36242
chr1	47900000	48600000	B1	0.406102	0.423532	0.403015	0.399021	0.417786	0.413317	0.405765	0.419548	0.406658	0.391183	0.397257	0.399044	0.411498	0.385725	0.389187	0.416798	0.40804	0.415744	0.412893	0.419007	0.403088	0.401706	0.400395	0.413409	0.39482	0.406332	0.403991	0.415903	0.413978	0.401634	0.42377	0.406463	0.392132	0.393875	0.446082	0.420677	0.383373	0.414318	0.418781	0.410392	0.417471	0.429364	0.408781	0.454795	0.404659	0.40393
chr1	50900000	52000000	A2	0.337366	0.345213	0.361365	0.329612	0.351229	0.339343	0.360556	0.38526	0.356358	0.349412	0.327263	0.346553	0.353302	0.335512	0.370407	0.36061	0.333286	0.319106	0.342645	0.357641	0.368654	0.358242	0.357173	0.365097	0.355456	0.349784	0.352224	0.373513	0.336396	0.369807	0.364751	0.35713	0.356358	0.370421	0.354513	0.358401	0.3668	0.358159	0.357842	0.335991	0.346204	0.348206	0.342196	0.338545	0.345697	0.348631
chr1	52000000	53500000	A1	0.344283	0.353419	0.349231	0.337478	0.350537	0.348477	0.35307	0.339942	0.332601	0.333023	0.338982	0.351244	0.341499	0.341991	0.367914	0.3486	0.336184	0.35777	0.366883	0.349434	0.337142	0.353817	0.343479	0.33757	0.345017	0.345034	0.337439	0.344346	0.331681	0.356198	0.369641	0.347419	0.350839	0.345257	0.364855	0.353427	0.344167	0.333738	0.354006	0.343901	0.34472	0.349669	0.372809	0.368465	0.362724	0.343687
chr1	54200000	54900000	A1	0.35094	0.370982	0.352433	0.371386	0.366942	0.359082	0.389328	0.374767	0.386985	0.365238	0.352642	0.367891	0.371306	0.32467	0.369688	0.368266	0.350077	0.380681	0.39421	0.365947	0.402689	0.360692	0.373924	0.379335	0.351343	0.365347	0.36382	0.354467	0.354438	0.362092	0.377761	0.346088	0.346771	0.359967	0.366109	0.36676	0.362413	0.350592	0.355006	0.351398	0.353655	0.348766	0.354338	0.402438	0.362001	0.364472
chr1	55300000	55800000	A2	0.381564	0.386667	0.381327	0.37303	0.368892	0.364869	0.368863	0.413287	0.39526	0.365104	0.350826	0.370554	0.391257	0.355217	0.36152	0.379686	0.373216	0.325694	0.394434	0.388409	0.40245	0.367816	0.386054	0.386806	0.391774	0.390828	0.379764	0.382401	0.389976	0.378797	0.367155	0.387352	0.360725	0.374956	0.399321	0.360449	0.376013	0.361691	0.382846	0.36738	0.388743	0.363702	0.369471	0.390724	0.360304	0.395628
chr1	56500000	56700000	A2	0.396116	0.386596	0.392917	0.386231	0.38389	0.413408	0.375631	0.406287	0.398951	0.337628	0.381495	0.383705	0.422744	0.34816	0.393798	0.355539	0.370318	0.322382	0.455116	0.388075	0.401892	0.383074	0.386774	0.421722	0.366902	0.385254	0.397158	0.410709	0.373468	0.390304	0.383088	0.369382	0.374747	0.411935	0.460695	0.395704	0.405186	0.36504	0.371789	0.371523	0.356323	0.382163	0.376254	0.48064	0.35717	0.397544
chr1	57100000	57700000	B1	0.397859	0.413006	0.397162	0.406708	0.377361	0.395148	0.394243	0.388281	0.391379	0.393512	0.390222	0.398964	0.406223	0.38788	0.391339	0.421873	0.401983	0.415883	0.375776	0.387798	0.401892	0.384168	0.389772	0.421483	0.393422	0.41367	0.407063	0.407358	0.401526	0.384084	0.393824	0.398223	0.385224	0.399609	0.408097	0.38717	0.374478	0.412149	0.422467	0.397535	0.42206	0.397116	0.433042	0.365721	0.438832	0.41484
chr1	58900000	60400000	A2	0.379409	0.378083	0.371307	0.386536	0.366206	0.377609	0.393453	0.382346	0.370367	0.386112	0.367282	0.389864	0.36871	0.360631	0.370005	0.369028	0.364844	0.383612	0.401409	0.368644	0.368587	0.373723	0.377779	0.381442	0.381166	0.369953	0.373483	0.386113	0.374176	0.364595	0.359696	0.378922	0.373082	0.378625	0.376696	0.387268	0.376695	0.369461	0.373448	0.378245	0.373106	0.37693	0.371948	0.353142	0.403638	0.386474
chr1	60400000	62100000	B3	0.387584	0.382955	0.377371	0.375198	0.378031	0.365933	0.373176	0.392324	0.402542	0.367716	0.370824	0.383068	0.390588	0.357519	0.38246	0.3934	0.385472	0.372284	0.401111	0.378082	0.371356	0.383701	0.385927	0.387618	0.379307	0.389883	0.395112	0.38564	0.382073	0.387011	0.388872	0.379855	0.392051	0.383657	0.383127	0.37475	0.370513	0.360115	0.378131	0.38241	0.378953	0.373587	0.376349	0.387417	0.355763	0.382987
chr1	62800000	63400000	A2	0.34571	0.359007	0.381666	0.372507	0.354417	0.34801	0.35683	0.334768	0.34713	0.336594	0.317601	0.379821	0.3501	0.331518	0.36275	0.384681	0.361194	0.36199	0.400624	0.325617	0.355376	0.360379	0.367885	0.324015	0.352741	0.352466	0.383871	0.371778	0.372651	0.373718	0.358227	0.353853	0.348958	0.360622	0.359728	0.353768	0.342063	0.354993	0.324797	0.328018	0.357568	0.361747	0.393478	0.376592	0.339023	0.378385
chr1	63700000	64200000	A2	0.361402	0.368416	0.378525	0.290947	0.354119	0.351365	0.377661	0.359115	0.362321	0.36231	0.352322	0.353907	0.385134	0.333115	0.384392	0.374357	0.37064	0.396209	0.3552	0.364091	0.375657	0.357973	0.346837	0.352609	0.354698	0.360007	0.36382	0.369097	0.336366	0.366979	0.373935	0.35241	0.357501	0.329892	0.353331	0.3663	0.341551	0.370532	0.356586	0.376496	0.377688	0.35404	0.373347	0.32053	0.376142	0.361142
chr1	64700000	65300000	B3	0.383593	0.371151	0.37827	0.351594	0.365236	0.399394	0.362094	0.342123	0.4025	0.377989	0.370274	0.352076	0.3846	0.367687	0.379043	0.382739	0.428013	0.37595	0.374032	0.375029	0.403752	0.384441	0.373582	0.387956	0.36613	0.371046	0.367444	0.393435	0.390085	0.417517	0.3619	0.377147	0.432504	0.379829	0.385366	0.372298	0.369075	0.364594	0.363036	0.389939	0.390436	0.383026	0.413395	0.411793	0.396489	0.397012
chr1	65900000	66700000	B3	0.382325	0.363782	0.381295	0.38378	0.376195	0.386814	0.376054	0.441286	0.373573	0.381675	0.389209	0.388075	0.409077	0.350823	0.374892	0.372816	0.354217	0.385934	0.329894	0.39099	0.372587	0.386355	0.347422	0.364247	0.377523	0.373368	0.379583	0.384412	0.348134	0.375143	0.387962	0.370214	0.41605	0.39194	0.386555	0.371932	0.396656	0.370733	0.374381	0.380501	0.382468	0.373321	0.381098	0.363974	0.384597	0.385969
chr1	67300000	68300000	A2	0.361973	0.362615	0.353179	0.353947	0.365759	0.349327	0.359162	0.418613	0.352525	0.361845	0.362046	0.356904	0.369245	0.35282	0.368529	0.352042	0.351802	0.378483	0.375863	0.372752	0.376773	0.362567	0.358171	0.350885	0.372155	0.363614	0.35005	0.365848	0.365786	0.38424	0.374274	0.372377	0.372169	0.360164	0.358406	0.37771	0.358441	0.361557	0.367367	0.347216	0.383365	0.368188	0.400476	0.384202	0.404683	0.363856
chr1	68300000	70600000	B3	0.377157	0.366773	0.360827	0.38552	0.368708	0.368459	0.353316	0.36593	0.369136	0.356627	0.373445	0.369772	0.357906	0.371517	0.369138	0.366363	0.370528	0.357657	0.341053	0.366351	0.357237	0.362781	0.368785	0.372275	0.372175	0.359594	0.364828	0.36373	0.376133	0.36867	0.358326	0.371335	0.368265	0.357681	0.371576	0.371884	0.373031	0.366584	0.367162	0.370863	0.367203	0.372374	0.356104	0.372912	0.369113	0.366307
chr1	76300000	78000000	B3	0.381095	0.378045	0.371752	0.373122	0.37171	0.38302	0.38001	0.359742	0.375984	0.381596	0.345413	0.364855	0.370951	0.381562	0.381267	0.365971	0.380263	0.363804	0.349569	0.394836	0.345253	0.379358	0.373335	0.381786	0.363585	0.375707	0.37695	0.377268	0.376977	0.37137	0.374513	0.37731	0.365408	0.384668	0.383967	0.378623	0.374628	0.373511	0.386749	0.380379	0.382205	0.394089	0.388127	0.363392	0.36634	0.381015
chr1	78600000	82000000	B3	0.360954	0.352245	0.362874	0.33714	0.361868	0.353006	0.348724	0.372631	0.351932	0.350549	0.325778	0.357266	0.352772	0.321611	0.357722	0.375179	0.35237	0.349768	0.322105	0.361965	0.356662	0.356535	0.359525	0.343751	0.349046	0.351743	0.343484	0.349287	0.362459	0.351246	0.34799	0.356267	0.365598	0.361904	0.355887	0.34446	0.356413	0.367444	0.361871	0.358078	0.35874	0.35537	0.341155	0.303283	0.324369	0.352465
chr1	82100000	83600000	B3	0.368313	0.353041	0.358741	0.351507	0.363968	0.367927	0.36796	0.362362	0.361091	0.360551	0.359428	0.370443	0.341791	0.350601	0.360536	0.363144	0.367742	0.356082	0.317012	0.351433	0.351097	0.356551	0.371903	0.371097	0.366851	0.365253	0.360534	0.356722	0.360774	0.343447	0.365234	0.368384	0.359543	0.363604	0.367075	0.354207	0.36282	0.360441	0.360732	0.374286	0.379182	0.337477	0.363012	0.336578	0.372512	0.357204
chr1	84900000	85200000	A2	0.365523	0.330829	0.33624	0.345059	0.381278	0.344401	0.340662	0.359115	0.332696	0.340474	0.35095	0.360122	0.310984	0.357258	0.358446	0.350265	0.348314	0.381794	0.303411	0.370865	0.359098	0.357645	0.360389	0.36784	0.359951	0.372139	0.366236	0.359919	0.365568	0.334843	0.376873	0.32723	0.363196	0.381835	0.388538	0.350599	0.373624	0.324182	0.35935	0.338837	0.357568	0.349094	0.289592	0.28885	0.318951	0.344857
chr1	85800000	86100000	B3	0.427025	0.420433	0.418602	0.35203	0.404036	0.428059	0.392175	0.379911	0.448169	0.414468	0.395209	0.400074	0.383385	0.382111	0.415625	0.397449	0.436868	0.396728	0.37752	0.424718	0.39631	0.438033	0.404764	0.443036	0.369735	0.396183	0.409237	0.439843	0.409698	0.435918	0.439591	0.418744	0.379852	0.397315	0.448272	0.427643	0.399784	0.400093	0.430299	0.426308	0.443723	0.457791	0.38379	0.400663	0.446531	0.414574
chr1	86500000	87100000	B3	0.361878	0.346274	0.34749	0.32676	0.358894	0.366908	0.376947	0.322849	0.358488	0.332195	0.358431	0.332378	0.389945	0.349048	0.374431	0.338053	0.346167	0.306474	0.347004	0.373918	0.32142	0.349715	0.373582	0.371432	0.358148	0.333067	0.337004	0.354762	0.348134	0.351948	0.383088	0.384634	0.378777	0.354602	0.357085	0.367665	0.352015	0.353877	0.382155	0.383723	0.374749	0.378138	0.356338	0.352521	0.363494	0.354437
chr1	88000000	89100000	B3	0.383449	0.364313	0.371323	0.395558	0.362828	0.365981	0.377477	0.356072	0.387722	0.362677	0.327943	0.364864	0.407504	0.37497	0.366047	0.374387	0.361829	0.393659	0.379739	0.377628	0.362058	0.393588	0.379578	0.379465	0.370484	0.378398	0.382136	0.375482	0.371165	0.377864	0.366754	0.373769	0.401929	0.359945	0.384068	0.371034	0.370212	0.36096	0.384605	0.375165	0.374591	0.378007	0.367005	0.366639	0.384841	0.368225
chr1	89100000	90500000	A2	0.360723	0.355874	0.347248	0.354208	0.349354	0.342611	0.331477	0.33466	0.358995	0.361024	0.336212	0.35707	0.339653	0.363852	0.354537	0.353398	0.333056	0.358976	0.369922	0.326688	0.349861	0.338075	0.351181	0.36394	0.35664	0.360663	0.34477	0.357009	0.361793	0.342433	0.356209	0.361419	0.346541	0.341907	0.340735	0.354117	0.347546	0.332985	0.348787	0.33887	0.351201	0.361829	0.352147	0.348861	0.347625	0.353753
chr1	91000000	91300000	B3	0.381057	0.364548	0.385063	0.327196	0.395082	0.397483	0.366231	0.366216	0.413149	0.375143	0.385858	0.378433	0.358117	0.367465	0.356601	0.356372	0.388566	0.450621	0.367057	0.413059	0.372122	0.406862	0.426951	0.385082	0.379004	0.331701	0.373	0.353215	0.365568	0.383048	0.392694	0.363836	0.347078	0.392729	0.388009	0.357913	0.3668	0.382678	0.390218	0.34252	0.35956	0.394528	0.344496	0.378922	0.38879	0.397544
chr1	92700000	94400000	A2	0.352003	0.359194	0.356543	0.333449	0.358214	0.356116	0.346966	0.363233	0.360367	0.331648	0.344973	0.341158	0.346684	0.34444	0.341448	0.355882	0.359521	0.345586	0.372801	0.356626	0.342297	0.35668	0.357462	0.350513	0.350863	0.360856	0.345318	0.355975	0.348999	0.352893	0.352577	0.350101	0.328431	0.342782	0.366802	0.357196	0.352148	0.352787	0.34431	0.3504	0.356191	0.352477	0.353931	0.354622	0.341206	0.34157
chr1	95400000	95500000	A2	0.383276	0.411001	0.351524	0.426095	0.382771	0.361812	0.345174	0.349985	0.323704	0.367899	0.415156	0.352909	0.47668	0.307553	0.365209	0.429644	0.40896	0.424649	0.334798	0.354764	0.298628	0.347801	0.381377	0.39083	0.364585	0.367221	0.358022	0.375903	0.328521	0.342099	0.345797	0.36439	0.462591	0.433435	0.331446	0.387658	0.435042	0.349635	0.374554	0.36738	0.354082	0.402005	0.415009	0.464334	0.400888	0.373595
chr1	95500000	97200000	B3	0.362073	0.362398	0.374074	0.372507	0.359662	0.360088	0.368597	0.348374	0.357361	0.357306	0.349373	0.370339	0.36572	0.356501	0.36293	0.363327	0.371928	0.355669	0.356492	0.346436	0.358222	0.365558	0.364658	0.360993	0.360405	0.349959	0.371408	0.368442	0.36967	0.363229	0.352378	0.370459	0.391292	0.354316	0.364376	0.372341	0.37242	0.383519	0.359432	0.369167	0.37658	0.365164	0.370459	0.358642	0.350716	0.357536
chr1	97300000	97900000	B3	0.351891	0.349575	0.368718	0.376646	0.366729	0.381346	0.35213	0.350239	0.357305	0.361689	0.360924	0.370388	0.373424	0.32242	0.351068	0.370804	0.340263	0.383417	0.354415	0.347824	0.362354	0.359832	0.368185	0.379095	0.359436	0.372412	0.380489	0.343676	0.357124	0.365683	0.372353	0.353853	0.35648	0.386709	0.374793	0.362789	0.363104	0.372631	0.360041	0.384184	0.356323	0.366635	0.335345	0.335956	0.346721	0.366677
chr1	98400000	100200000	B3	0.30772	0.36278	0.360934	0.375193	0.376988	0.372216	0.360904	0.385914	0.352572	0.361172	0.351262	0.371497	0.364677	0.351267	0.366234	0.375522	0.375059	0.368159	0.367057	0.365683	0.354291	0.346981	0.363088	0.365605	0.366216	0.379061	0.358425	0.354934	0.372651	0.352293	0.359075	0.3655	0.390328	0.371611	0.361842	0.368072	0.368412	0.354398	0.36772	0.37137	0.378982	0.364335	0.347635	0.347172	0.345438	0.359847
chr1	102000000	103800000	B3	0.36769	0.354527	0.364897	0.353119	0.365983	0.358131	0.347117	0.365878	0.358488	0.344528	0.336925	0.362897	0.329044	0.344758	0.356704	0.368214	0.352607	0.32433	0.324626	0.369754	0.324676	0.354364	0.366486	0.337107	0.366216	0.346	0.349808	0.349004	0.363752	0.345037	0.342783	0.346273	0.353167	0.355845	0.365895	0.360026	0.353057	0.351495	0.360656	0.361165	0.35956	0.336634	0.329155	0.308089	0.340947	0.355767
chr1	104300000	108000000	B3	0.358215	0.346933	0.344054	0.335662	0.362201	0.338708	0.341302	0.347682	0.343235	0.33379	0.33353	0.354213	0.341504	0.323637	0.353594	0.356642	0.341598	0.337729	0.313025	0.350218	0.333477	0.358931	0.357894	0.345665	0.351558	0.362347	0.340432	0.336394	0.354849	0.331425	0.345888	0.364705	0.355907	0.335675	0.342076	0.341004	0.355411	0.364443	0.345492	0.355435	0.360139	0.348333	0.340728	0.309458	0.341809	0.347576
chr1	108000000	108100000	A2	0.409906	0.401805	0.468698	0.372507	0.391724	0.391113	0.399319	0.418461	0.393272	0.39584	0.398325	0.357903	0.488342	0.392762	0.403943	0.376355	0.371928	0.350627	0.394957	0.426383	0.357237	0.413424	0.392171	0.346287	0.41402	0.362303	0.423249	0.445515	0.398802	0.429179	0.381393	0.34276	0.380389	0.347436	0.394881	0.393509	0.34974	0.392502	0.395285	0.378429	0.370516	0.445138	0.377869	0.375816	0.438832	0.419896
chr1	109400000	111500000	A1	0.347815	0.352388	0.355344	0.358378	0.35479	0.348101	0.355326	0.346869	0.359671	0.354963	0.364397	0.369476	0.356729	0.361062	0.354493	0.342256	0.347777	0.34432	0.344762	0.348102	0.33996	0.357489	0.349596	0.36305	0.355757	0.366362	0.365683	0.355867	0.347122	0.347727	0.355483	0.351396	0.331651	0.352678	0.3612	0.357913	0.347465	0.350017	0.359548	0.34469	0.364256	0.351313	0.349032	0.37589	0.358623	0.351168
chr1	111900000	112300000	A1	0.329779	0.342737	0.33815	0.357149	0.327929	0.339517	0.345738	0.335529	0.344645	0.310075	0.329133	0.33543	0.304303	0.354484	0.343536	0.327645	0.335701	0.346731	0.319104	0.352266	0.369796	0.345341	0.349896	0.298151	0.335619	0.3414	0.330844	0.335297	0.330564	0.335102	0.358934	0.37479	0.398522	0.331526	0.349287	0.334629	0.362535	0.34997	0.33309	0.320422	0.35595	0.337304	0.32902	0.343204	0.352633	0.342463
chr1	113100000	113300000	A1	0.336675	0.349103	0.329235	0.321532	0.348635	0.324866	0.347994	0.322595	0.34997	0.353928	0.288926	0.329603	0.36735	0.328189	0.307107	0.316405	0.315575	0.416857	0.511352	0.367256	0.323746	0.345341	0.335504	0.311802	0.362268	0.378696	0.339903	0.338777	0.338328	0.331992	0.324608	0.301163	0.295768	0.305296	0.349684	0.338652	0.328414	0.322843	0.357277	0.319041	0.336154	0.317463	0.328616	0.305156	0.308502	0.302548
chr1	114200000	114300000	A2	0.331919	0.32965	0.342608	0.320225	0.372698	0.335058	0.322614	0.310422	0.305247	0.366346	0.280511	0.357903	0.297378	0.320866	0.352297	0.358037	0.344557	0.440232	0.269408	0.336443	0.357237	0.313349	0.356192	0.339102	0.327509	0.340991	0.39136	0.303198	0.390629	0.466499	0.361052	0.361063	0.291739	0.271757	0.369507	0.361326	0.29344	0.484934	0.308212	0.335614	0.315238	0.310562	0.319735	0.375816	0.293655	0.375192
chr1	115300000	116900000	B1	0.383811	0.379522	0.368877	0.362786	0.374866	0.380364	0.37697	0.374427	0.366563	0.377795	0.365482	0.368411	0.386665	0.380696	0.382155	0.360118	0.388733	0.373515	0.416372	0.379435	0.391251	0.374768	0.382614	0.371701	0.359082	0.379209	0.376593	0.39524	0.380108	0.369117	0.384148	0.382693	0.378374	0.360658	0.398152	0.375132	0.373305	0.368975	0.375158	0.367207	0.383869	0.38831	0.359096	0.36611	0.361604	0.369105
chr1	118000000	118500000	B1	0.367299	0.37648	0.365024	0.359959	0.389262	0.380412	0.365479	0.399287	0.369988	0.383422	0.368404	0.3599	0.373472	0.414331	0.355249	0.37036	0.394469	0.399326	0.370893	0.394071	0.342724	0.378644	0.37706	0.374162	0.368293	0.369188	0.389041	0.3725	0.366767	0.340855	0.388852	0.361395	0.389415	0.386307	0.379022	0.351086	0.373283	0.362227	0.373171	0.363513	0.370217	0.392688	0.367857	0.341651	0.346117	0.37168
chr1	118500000	119600000	B2	0.375581	0.364827	0.361134	0.348267	0.364558	0.358337	0.378912	0.374609	0.383076	0.374672	0.363474	0.371069	0.370928	0.366013	0.355651	0.368483	0.360804	0.405701	0.387586	0.37354	0.342775	0.358838	0.373854	0.360263	0.35981	0.367668	0.360657	0.35495	0.355563	0.374189	0.351036	0.358491	0.36134	0.378708	0.367489	0.359465	0.370057	0.363396	0.348419	0.354322	0.368751	0.359969	0.335443	0.359439	0.375842	0.358501
chr1	119600000	120600000	B1	0.415042	0.415882	0.414186	0.411718	0.408736	0.402707	0.418947	0.411613	0.395686	0.405775	0.40805	0.402349	0.40044	0.41686	0.415379	0.420985	0.422807	0.428544	0.429745	0.410394	0.430638	0.404237	0.406922	0.402181	0.41263	0.396729	0.405275	0.430201	0.411223	0.454215	0.40309	0.422294	0.405372	0.404883	0.420096	0.416476	0.416276	0.396119	0.413667	0.404532	0.403982	0.40235	0.413879	0.416969	0.412106	0.409199
chr1	145300000	145800000	A1	0.405151	0.414821	0.408837	0.430278	0.411646	0.417357	0.405636	0.441286	0.400939	0.427818	0.40992	0.443133	0.404959	0.458799	0.439726	0.406996	0.406384	0.406338	0.446223	0.418056	0.443755	0.413753	0.407282	0.422728	0.411549	0.41509	0.449919	0.411792	0.411877	0.418916	0.422414	0.395339	0.376843	0.401099	0.389172	0.44705	0.436066	0.395717	0.409106	0.41931	0.401592	0.384751	0.381098	0.395072	0.402868	0.398183
chr1	146500000	147400000	B1	0.3595	0.372015	0.379685	0.379042	0.377299	0.365067	0.372748	0.355903	0.364877	0.406017	0.370274	0.357533	0.37642	0.396904	0.366029	0.365993	0.38624	0.371622	0.392923	0.362722	0.356927	0.372957	0.37618	0.369277	0.364413	0.357931	0.407626	0.376763	0.36357	0.394624	0.393447	0.363651	0.415312	0.36884	0.397877	0.386195	0.353721	0.356482	0.362268	0.371217	0.36371	0.355612	0.358311	0.389275	0.375592	0.375015
chr1	147700000	147900000	B1	0.399444	0.380583	0.369354	0.349634	0.405715	0.372004	0.388039	0.439764	0.345	0.404378	0.388975	0.387867	0.390673	0.469983	0.43161	0.389677	0.343752	0.413935	0.414574	0.388908	0.439569	0.385535	0.402965	0.398014	0.36922	0.358204	0.372517	0.409162	0.402888	0.378642	0.394954	0.344424	0.374747	0.441175	0.394088	0.409601	0.388126	0.416615	0.398741	0.384644	0.389938	0.399417	0.358491	0.404545	0.374492	0.348849
chr1	152000000	153500000	B1	0.370659	0.38761	0.393299	0.369283	0.372922	0.380582	0.357958	0.364898	0.394503	0.35548	0.384861	0.374549	0.397865	0.406786	0.378858	0.37469	0.390283	0.416078	0.387633	0.385633	0.386821	0.369785	0.385815	0.395332	0.378901	0.367767	0.375609	0.384463	0.378426	0.373718	0.386705	0.382139	0.395755	0.385849	0.384309	0.381904	0.386704	0.379106	0.371605	0.366183	0.379381	0.395219	0.371409	0.367016	0.363934	0.378917
chr1	153500000	157200000	A1	0.328938	0.332174	0.339028	0.337393	0.33286	0.327862	0.340266	0.326625	0.325508	0.333538	0.348945	0.336082	0.329527	0.36509	0.336844	0.332382	0.343295	0.350785	0.348088	0.334642	0.337248	0.332238	0.332368	0.337549	0.336318	0.325749	0.324684	0.32682	0.32269	0.340839	0.3381	0.333811	0.322146	0.332421	0.330803	0.337169	0.323042	0.325088	0.328757	0.314823	0.322627	0.328188	0.344306	0.345302	0.347784	0.32462
chr1	157200000	157400000	B1	0.390885	0.414185	0.396738	0.426095	0.391724	0.409586	0.388039	0.421504	0.433025	0.402826	0.441337	0.400352	0.384114	0.47198	0.40671	0.377188	0.366293	0.410039	0.447269	0.407229	0.348864	0.386355	0.402065	0.397296	0.389303	0.363942	0.386287	0.409162	0.429856	0.391859	0.394954	0.371878	0.411013	0.401615	0.382194	0.363521	0.346328	0.353654	0.388375	0.388788	0.390685	0.424434	0.418239	0.387463	0.390165	0.428677
chr1	158300000	158900000	B1	0.370754	0.3504	0.391006	0.331988	0.352552	0.35438	0.349874	0.343899	0.34713	0.354963	0.37682	0.364839	0.350343	0.388546	0.378735	0.366918	0.333555	0.34803	0.343953	0.368089	0.339561	0.345341	0.37658	0.37239	0.36716	0.383614	0.365028	0.369458	0.350858	0.345728	0.376308	0.338046	0.349496	0.332816	0.335675	0.382538	0.39694	0.35544	0.369946	0.351267	0.383215	0.371236	0.324579	0.313956	0.442957	0.342196
chr1	160400000	160600000	A2	0.33715	0.365374	0.348339	0.322186	0.344158	0.322955	0.32487	0.362159	0.356358	0.305806	0.40113	0.352909	0.370265	0.397422	0.338464	0.363865	0.352607	0.351601	0.519199	0.360594	0.406078	0.324833	0.336403	0.303899	0.322874	0.400008	0.329032	0.396014	0.338328	0.344432	0.355967	0.339432	0.338482	0.339696	0.332239	0.342309	0.346328	0.318824	0.369716	0.357022	0.344371	0.340755	0.338305	0.356404	0.433883	0.350445
chr1	161400000	162000000	A2	0.444144	0.42232	0.432612	0.373596	0.420078	0.411497	0.427896	0.39031	0.449352	0.428698	0.370586	0.383427	0.397719	0.479746	0.436529	0.391065	0.41218	0.413935	0.408035	0.378637	0.467013	0.419987	0.420055	0.423399	0.391363	0.436348	0.407063	0.335168	0.388995	0.381493	0.398344	0.427341	0.369106	0.421395	0.442986	0.422279	0.417697	0.425545	0.381234	0.384874	0.396164	0.395679	0.377061	0.356145	0.453405	0.373329
chr1	162400000	162800000	A2	0.364969	0.365904	0.388459	0.357803	0.357029	0.372322	0.373939	0.393353	0.37872	0.356644	0.431519	0.35707	0.369172	0.428044	0.360598	0.368445	0.368708	0.454355	0.408035	0.378082	0.408171	0.364207	0.402965	0.374306	0.361882	0.37009	0.359834	0.374743	0.368973	0.389138	0.373342	0.357319	0.360241	0.380115	0.37704	0.373395	0.34846	0.346621	0.367643	0.365999	0.392926	0.392084	0.373024	0.399498	0.347684	0.383973
chr1	163400000	165500000	B2	0.383231	0.385333	0.384759	0.367901	0.380053	0.37534	0.37273	0.389766	0.384551	0.367973	0.38096	0.385726	0.389563	0.392064	0.391207	0.373897	0.370395	0.410735	0.3622	0.390931	0.386209	0.39155	0.373582	0.385766	0.381211	0.379555	0.391774	0.399255	0.382535	0.379567	0.378649	0.377305	0.378086	0.390763	0.373132	0.383896	0.378986	0.371898	0.37949	0.379021	0.384389	0.377028	0.378407	0.357032	0.37622	0.377321
chr1	165600000	165900000	A2	0.328749	0.340733	0.360014	0.342445	0.350687	0.348223	0.350062	0.348971	0.344527	0.366346	0.325393	0.367891	0.32216	0.33995	0.357831	0.366363	0.356364	0.369457	0.387982	0.323674	0.337701	0.350536	0.374181	0.365924	0.335233	0.36121	0.340628	0.362497	0.326887	0.375273	0.349752	0.359953	0.334721	0.351449	0.36845	0.338896	0.352583	0.390716	0.367182	0.368301	0.358564	0.374399	0.403167	0.408428	0.336548	0.317716
chr1	165900000	166800000	B3	0.374506	0.392923	0.389591	0.384706	0.367475	0.388282	0.379516	0.373318	0.381125	0.411018	0.371313	0.383797	0.39942	0.366134	0.369308	0.383571	0.388745	0.3766	0.343807	0.384744	0.400031	0.363296	0.37738	0.38604	0.371108	0.375235	0.379925	0.393951	0.360302	0.374063	0.377627	0.377517	0.371434	0.359285	0.383428	0.390421	0.347276	0.359607	0.3658	0.371063	0.371678	0.354845	0.344854	0.367016	0.355612	0.376256
chr1	170600000	171400000	B3	0.389934	0.367231	0.378588	0.365645	0.372698	0.373915	0.394102	0.389168	0.357246	0.366928	0.380092	0.371636	0.354959	0.388601	0.366131	0.391134	0.388633	0.434875	0.365858	0.379748	0.381309	0.377947	0.365636	0.388495	0.360144	0.361688	0.38067	0.371649	0.372855	0.382918	0.366561	0.380405	0.365882	0.373666	0.38041	0.373944	0.359976	0.361356	0.341037	0.382055	0.360992	0.384104	0.396843	0.375039	0.359232	0.347651
chr1	171400000	175400000	A2	0.356029	0.354197	0.354962	0.349372	0.361925	0.345473	0.35527	0.348806	0.362037	0.349969	0.386591	0.363687	0.351971	0.36397	0.363318	0.361242	0.346811	0.393092	0.351407	0.354848	0.368052	0.353461	0.357586	0.348981	0.362345	0.355827	0.353384	0.371843	0.356388	0.36939	0.364188	0.353284	0.351537	0.362056	0.35127	0.354305	0.353365	0.352414	0.363911	0.34946	0.363457	0.352315	0.361801	0.353841	0.370492	0.352042
chr1	176200000	178500000	B3	0.373642	0.376892	0.375889	0.372677	0.37226	0.369677	0.370922	0.372149	0.360679	0.371611	0.368079	0.381787	0.3593	0.354209	0.37371	0.369187	0.387679	0.427105	0.35379	0.373158	0.356752	0.372053	0.358929	0.371401	0.372041	0.364797	0.367349	0.373348	0.380254	0.379216	0.355599	0.355782	0.374783	0.363065	0.369024	0.360818	0.363166	0.365535	0.366561	0.380471	0.372595	0.369073	0.353576	0.374803	0.387188	0.376789
chr1	178900000	179400000	A2	0.344283	0.338988	0.363241	0.336432	0.338002	0.35748	0.385783	0.338116	0.33705	0.361068	0.340353	0.339591	0.327699	0.370128	0.354511	0.352375	0.354217	0.411792	0.37037	0.333778	0.368401	0.36027	0.356192	0.340826	0.346974	0.333122	0.36382	0.332899	0.336366	0.357649	0.361052	0.331778	0.347508	0.35982	0.350477	0.338798	0.358611	0.344812	0.343594	0.330918	0.357369	0.344033	0.379806	0.338545	0.339188	0.321548
chr1	179700000	181200000	A2	0.358739	0.343562	0.360439	0.349416	0.343897	0.362746	0.346603	0.384578	0.355885	0.347201	0.35681	0.352243	0.358895	0.371548	0.346518	0.3486	0.346596	0.426986	0.345958	0.364425	0.351097	0.359286	0.367465	0.358835	0.353256	0.370827	0.35319	0.356206	0.356088	0.341892	0.358679	0.348528	0.342672	0.362113	0.357772	0.354207	0.353038	0.357762	0.365708	0.356423	0.356472	0.35266	0.368287	0.356766	0.370753	0.334959
chr1	181300000	181800000	A2	0.384988	0.393458	0.406545	0.400477	0.383666	0.38882	0.388716	0.407505	0.391852	0.426576	0.399821	0.392195	0.374638	0.385839	0.377751	0.405997	0.401554	0.443738	0.394957	0.37675	0.375657	0.378972	0.395769	0.385944	0.376326	0.387221	0.407884	0.404367	0.400109	0.391237	0.404446	0.375039	0.369106	0.37358	0.384414	0.394387	0.361	0.39143	0.387822	0.403013	0.383962	0.376815	0.364627	0.401905	0.437182	0.381898
chr1	185400000	186300000	B3	0.366897	0.355195	0.379402	0.345495	0.352303	0.346382	0.359588	0.397495	0.35904	0.355998	0.382534	0.373994	0.367998	0.363323	0.346559	0.366178	0.367992	0.412745	0.352526	0.376231	0.358477	0.370587	0.374581	0.357782	0.376944	0.357931	0.384113	0.358887	0.361936	0.349529	0.361429	0.352558	0.372151	0.347054	0.393648	0.353362	0.364336	0.344425	0.379161	0.358019	0.366034	0.374591	0.388455	0.334921	0.36771	0.344857
chr1	186400000	192400000	B3	0.359056	0.346934	0.343118	0.333012	0.356786	0.340833	0.341076	0.336899	0.336506	0.343579	0.340384	0.350217	0.337077	0.347938	0.352174	0.355761	0.332293	0.350497	0.331136	0.340551	0.332398	0.347993	0.362128	0.341114	0.349137	0.346646	0.33657	0.351333	0.353119	0.317893	0.350289	0.350303	0.331228	0.353484	0.340776	0.347454	0.357445	0.346576	0.343456	0.353062	0.34955	0.345845	0.338063	0.314189	0.360882	0.350153
chr1	193200000	198100000	B3	0.363692	0.358726	0.355267	0.350394	0.365983	0.36189	0.350446	0.33865	0.339495	0.375185	0.37203	0.352535	0.342538	0.371269	0.364569	0.365446	0.341764	0.336912	0.363463	0.36265	0.35644	0.356574	0.364563	0.340627	0.365058	0.353503	0.371688	0.357561	0.356973	0.354127	0.362609	0.363406	0.355521	0.344768	0.345557	0.356341	0.371396	0.354474	0.341101	0.366253	0.357497	0.363625	0.357008	0.331604	0.354123	0.352775
chr1	198100000	198300000	A2	0.3595	0.339907	0.355981	0.321532	0.35591	0.298749	0.367735	0.401722	0.352809	0.339957	0.356249	0.392028	0.379012	0.317538	0.366131	0.358037	0.383199	0.288294	0.325643	0.37142	0.361423	0.331396	0.372382	0.372869	0.346047	0.382795	0.333381	0.347285	0.3465	0.338212	0.327151	0.319466	0.29738	0.356896	0.326689	0.340115	0.339504	0.327531	0.310285	0.286584	0.33466	0.333854	0.329424	0.311368	0.306028	0.360025
chr1	198500000	199300000	A2	0.371983	0.333541	0.345633	0.368422	0.362485	0.350027	0.356877	0.297107	0.362925	0.387303	0.337314	0.364145	0.375185	0.389433	0.356909	0.341176	0.348783	0.355741	0.300795	0.347477	0.372587	0.342059	0.356867	0.316112	0.344309	0.36845	0.35766	0.362948	0.363253	0.360176	0.361476	0.36543	0.340496	0.343996	0.348296	0.353829	0.358483	0.34796	0.380082	0.36082	0.360618	0.367498	0.292888	0.327092	0.340879	0.361422
chr1	199900000	201200000	A2	0.360597	0.366163	0.359949	0.351494	0.347989	0.371906	0.364524	0.370352	0.357887	0.381392	0.404799	0.357262	0.39628	0.37443	0.365351	0.342024	0.380102	0.410264	0.395762	0.362195	0.364751	0.360295	0.346505	0.360876	0.361258	0.371887	0.343862	0.368764	0.341596	0.371884	0.367181	0.353639	0.362783	0.34942	0.372923	0.367515	0.357089	0.342731	0.362859	0.365893	0.359369	0.36856	0.373521	0.376055	0.373223	0.345471
chr1	201700000	203900000	A1	0.364385	0.359586	0.361192	0.357713	0.358962	0.35938	0.35789	0.374332	0.375138	0.353293	0.363814	0.368496	0.348995	0.3809	0.351208	0.362427	0.356413	0.374534	0.386991	0.363395	0.35673	0.361075	0.360689	0.367056	0.362198	0.358428	0.357231	0.369294	0.354375	0.350228	0.363749	0.370895	0.355479	0.351423	0.375274	0.368707	0.354703	0.356515	0.365821	0.354699	0.358564	0.36789	0.337865	0.369957	0.369168	0.345873
chr1	204300000	204800000	A1	0.383657	0.381007	0.386931	0.378258	0.361506	0.350855	0.377436	0.383158	0.379642	0.385285	0.391593	0.382207	0.357146	0.420987	0.388818	0.37036	0.36742	0.387638	0.374032	0.370754	0.373983	0.38816	0.383176	0.386806	0.386213	0.377057	0.349615	0.378069	0.384745	0.389371	0.374613	0.371379	0.3546	0.384243	0.394247	0.359571	0.376695	0.357672	0.382293	0.3718	0.377389	0.37716	0.383359	0.388239	0.375812	0.357311
chr1	204900000	205900000	A1	0.361973	0.377329	0.354071	0.359044	0.370124	0.379138	0.372923	0.349681	0.378649	0.354704	0.363355	0.376547	0.363997	0.400484	0.365024	0.360535	0.366937	0.393482	0.382664	0.382912	0.372587	0.349278	0.370404	0.365972	0.373545	0.366729	0.365269	0.389207	0.377881	0.382374	0.37563	0.364058	0.376359	0.359648	0.363005	0.375955	0.353493	0.358342	0.366537	0.36006	0.372309	0.33903	0.3551	0.368206	0.406497	0.355075
chr1	206500000	206600000	A2	0.52118	0.514282	0.523464	0.507132	0.476785	0.499402	0.505353	0.496066	0.51821	0.485875	0.688187	0.524369	0.542278	0.541878	0.514613	0.502917	0.540986	0.510358	0.502197	0.471353	0.452128	0.577482	0.53069	0.484226	0.480449	0.513125	0.511667	0.490376	0.498502	0.458724	0.578023	0.522459	0.473874	0.481594	0.540781	0.533944	0.481106	0.526462	0.617806	0.533115	0.525894	0.507251	0.507054	0.520241	0.432233	0.571569
chr1	207200000	208200000	A2	0.342096	0.349457	0.340825	0.365972	0.345837	0.351492	0.33976	0.351811	0.362037	0.347874	0.375323	0.352742	0.372598	0.388768	0.348977	0.344215	0.346811	0.403416	0.337937	0.367256	0.354446	0.341567	0.341081	0.356345	0.357324	0.347056	0.369618	0.347749	0.357777	0.331836	0.35851	0.348417	0.341866	0.347436	0.336997	0.357962	0.360147	0.341597	0.38257	0.354674	0.380377	0.335579	0.359137	0.318512	0.331929	0.360184
chr1	208200000	209200000	B1	0.392026	0.397702	0.388332	0.384139	0.388143	0.392133	0.390746	0.405983	0.383618	0.388855	0.4174	0.374882	0.402918	0.406608	0.388265	0.385181	0.393503	0.425623	0.428175	0.383412	0.349422	0.386683	0.384435	0.374449	0.383278	0.377713	0.385417	0.4104	0.404686	0.395436	0.382241	0.387685	0.397152	0.389575	0.38822	0.393802	0.386249	0.375087	0.41809	0.372352	0.394271	0.395794	0.3748	0.403148	0.392969	0.396905
chr1	210700000	210800000	B3	0.384227	0.420197	0.328598	0.379042	0.391724	0.410223	0.377887	0.362159	0.369136	0.349271	0.435727	0.339591	0.379012	0.430041	0.370742	0.379686	0.458872	0.407117	0.353107	0.409728	0.36561	0.380613	0.37598	0.425315	0.389303	0.355745	0.411653	0.371263	0.379188	0.407409	0.418685	0.317802	0.361047	0.381835	0.386952	0.400824	0.399215	0.377766	0.464391	0.385335	0.406373	0.384751	0.394017	0.405322	0.381091	0.386368
chr1	211300000	213500000	A2	0.343851	0.341258	0.354534	0.336028	0.352552	0.347045	0.340303	0.349501	0.34713	0.3341	0.373419	0.3377	0.347008	0.363834	0.351124	0.340249	0.350485	0.354877	0.338127	0.346815	0.353812	0.343029	0.344908	0.351838	0.343027	0.35038	0.338256	0.353332	0.34962	0.360901	0.357277	0.34813	0.349471	0.365105	0.34471	0.346232	0.344001	0.343911	0.34176	0.339004	0.348921	0.338167	0.331259	0.343909	0.367668	0.341156
chr1	213500000	214400000	B3	0.376513	0.381605	0.383789	0.389208	0.371579	0.37894	0.366481	0.362497	0.378759	0.382214	0.400611	0.375659	0.371723	0.387436	0.376276	0.381166	0.409497	0.43006	0.374904	0.379007	0.384526	0.379155	0.368385	0.367999	0.379519	0.377968	0.373322	0.361637	0.373377	0.365597	0.362371	0.38713	0.411372	0.379351	0.360873	0.372542	0.367748	0.374938	0.382232	0.380271	0.362216	0.382451	0.384866	0.401698	0.36661	0.401624
chr1	220100000	220500000	A2	0.347374	0.328235	0.363942	0.365972	0.348635	0.338561	0.333048	0.33591	0.377655	0.358585	0.349236	0.356654	0.341475	0.357813	0.339386	0.325147	0.312355	0.353062	0.392995	0.37142	0.341887	0.327704	0.344948	0.365684	0.326736	0.375418	0.329032	0.354246	0.346908	0.400801	0.35851	0.373542	0.403357	0.344856	0.379022	0.350721	0.354431	0.41561	0.36557	0.329744	0.354829	0.32954	0.322157	0.292344	0.311389	0.352042
chr1	221200000	221400000	A2	0.351891	0.351933	0.360439	0.409104	0.353671	0.347798	0.335586	0.353029	0.352099	0.315896	0.405806	0.342088	0.366621	0.359477	0.335697	0.343049	0.342947	0.3292	0.3518	0.323951	0.375378	0.360106	0.379578	0.364247	0.372309	0.384434	0.365269	0.369716	0.362844	0.317997	0.335626	0.346088	0.377971	0.340556	0.348098	0.364252	0.340357	0.328201	0.360041	0.349425	0.314491	0.349382	0.45861	0.32845	0.442957	0.372797
chr1	221700000	222300000	A2	0.387081	0.372801	0.383577	0.3651	0.384263	0.371791	0.386347	0.38118	0.356595	0.394288	0.394274	0.385924	0.369779	0.444021	0.372587	0.36331	0.37488	0.390885	0.364878	0.393905	0.356307	0.419166	0.35979	0.3676	0.353771	0.393724	0.378315	0.399107	0.361754	0.370867	0.384784	0.369382	0.383075	0.372662	0.38008	0.396679	0.376184	0.36705	0.359811	0.384414	0.374998	0.379288	0.344765	0.466923	0.353045	0.374128
chr1	223200000	223500000	A2	0.398176	0.377282	0.381666	0.38427	0.383144	0.3771	0.383527	0.404258	0.436338	0.370486	0.371521	0.373439	0.373181	0.412289	0.357216	0.377465	0.406276	0.405819	0.374032	0.384744	0.385146	0.372957	0.361589	0.402325	0.36922	0.385254	0.412619	0.373841	0.413511	0.410519	0.383088	0.382139	0.39597	0.374956	0.401224	0.407163	0.375899	0.373747	0.407264	0.380271	0.391432	0.423284	0.397246	0.419298	0.405287	0.390625
chr1	224200000	225100000	A2	0.376725	0.378225	0.388034	0.394581	0.382149	0.383753	0.410975	0.392761	0.391852	0.397393	0.385443	0.401739	0.394075	0.375158	0.369718	0.386717	0.386061	0.44218	0.390307	0.40103	0.412745	0.39556	0.364187	0.380133	0.376944	0.394908	0.399091	0.382091	0.388632	0.377	0.387232	0.369567	0.396149	0.388142	0.391533	0.394322	0.369644	0.36571	0.367489	0.3749	0.396081	0.410056	0.376254	0.407047	0.397222	0.378917
chr1	225100000	225500000	B3	0.341668	0.371033	0.371902	0.372834	0.359827	0.405127	0.35166	0.314987	0.357068	0.336464	0.359054	0.369971	0.348399	0.367798	0.366131	0.351792	0.340532	0.35501	0.287063	0.38183	0.364214	0.376922	0.384975	0.370354	0.361495	0.366811	0.369618	0.337617	0.350586	0.336657	0.343678	0.37063	0.383612	0.343996	0.363164	0.349258	0.367653	0.38279	0.340692	0.347699	0.364167	0.338599	0.366161	0.38358	0.411611	0.319712
chr1	227300000	227700000	B1	0.370199	0.364489	0.390688	0.381656	0.359547	0.350027	0.374221	0.35417	0.365587	0.358585	0.372612	0.379127	0.38958	0.364803	0.35737	0.357204	0.355425	0.409552	0.42896	0.411393	0.388635	0.368719	0.365636	0.347364	0.356475	0.353696	0.350412	0.371263	0.384909	0.364647	0.347068	0.391013	0.371121	0.380545	0.3703	0.387292	0.372345	0.34997	0.395976	0.371178	0.375372	0.337736	0.366968	0.352521	0.387278	0.392355
chr1	228400000	228600000	B1	0.378997	0.412062	0.382091	0.40649	0.378294	0.378373	0.402703	0.39031	0.391852	0.384974	0.352509	0.390364	0.340382	0.380114	0.403021	0.391343	0.365488	0.411987	0.381879	0.408062	0.401892	0.386355	0.370584	0.386519	0.376171	0.378696	0.375416	0.385185	0.393898	0.403522	0.371223	0.382693	0.396507	0.391295	0.390916	0.376686	0.412864	0.383125	0.412562	0.382572	0.348853	0.421846	0.407743	0.37038	0.41821	0.377587
chr1	229400000	229900000	A2	0.347517	0.36219	0.351269	0.386361	0.350761	0.387291	0.345174	0.391375	0.372544	0.353928	0.352696	0.339924	0.400295	0.36853	0.357093	0.343049	0.359048	0.355692	0.365139	0.373752	0.346632	0.350755	0.34216	0.362667	0.335851	0.334433	0.365269	0.390754	0.361537	0.375065	0.355289	0.386354	0.4065	0.362572	0.354283	0.374785	0.355199	0.329005	0.351887	0.346663	0.343325	0.345759	0.421792	0.409981	0.360634	0.36689
chr1	230400000	231000000	B1	0.399761	0.400508	0.384426	0.412807	0.386874	0.385593	0.384467	0.395635	0.382151	0.374367	0.390845	0.383982	0.395047	0.403191	0.348608	0.362755	0.388834	0.447374	0.388854	0.337553	0.397705	0.37159	0.382277	0.380772	0.364843	0.360117	0.373	0.388537	0.403432	0.38849	0.391281	0.380197	0.375016	0.368649	0.395674	0.373029	0.379311	0.375757	0.400123	0.389478	0.3745	0.370661	0.392133	0.417228	0.398413	0.380248
chr1	231300000	231800000	A2	0.357027	0.363181	0.366043	0.35447	0.367549	0.357225	0.372472	0.403244	0.366581	0.354549	0.367282	0.356571	0.323909	0.371992	0.352297	0.350376	0.340693	0.388028	0.402281	0.366756	0.38403	0.365192	0.381017	0.368414	0.362422	0.341646	0.339758	0.363219	0.37167	0.366357	0.379359	0.365389	0.359113	0.355004	0.357137	0.360156	0.34428	0.353921	0.362944	0.36296	0.372608	0.35128	0.375608	0.334196	0.412766	0.37136
chr1	232700000	232800000	A2	0.369962	0.377753	0.385912	0.359436	0.39732	0.366908	0.413983	0.368245	0.369136	0.383422	0.385235	0.347915	0.373181	0.443355	0.392876	0.384681	0.368708	0.457763	0.476041	0.408062	0.418637	0.333036	0.350795	0.406635	0.339867	0.403287	0.356572	0.408389	0.377554	0.376309	0.374613	0.346088	0.417461	0.338836	0.437699	0.430081	0.429924	0.369729	0.380082	0.332852	0.392926	0.381301	0.300357	0.338545	0.465228	0.392754
chr1	232900000	234000000	A2	0.381374	0.375567	0.368891	0.40851	0.381143	0.374552	0.370298	0.393837	0.359069	0.403743	0.362284	0.363351	0.384975	0.413459	0.368898	0.372267	0.353632	0.439347	0.382592	0.377022	0.369416	0.389711	0.358154	0.393181	0.374697	0.370648	0.368037	0.391091	0.396424	0.39299	0.384013	0.385567	0.35797	0.382305	0.375418	0.384599	0.374555	0.354993	0.367015	0.385963	0.362231	0.371106	0.405027	0.384004	0.410937	0.360823
chr1	236900000	237000000	A2	0.374717	0.375631	0.359165	0.364665	0.364863	0.356716	0.365479	0.384984	0.376235	0.330643	0.385235	0.37122	0.355688	0.376785	0.350453	0.348045	0.378368	0.45192	0.340029	0.349768	0.340492	0.354364	0.304022	0.356345	0.36922	0.378696	0.342078	0.335683	0.369382	0.385639	0.349187	0.339432	0.380389	0.373236	0.353648	0.396435	0.336091	0.352314	0.399432	0.382572	0.403385	0.388202	0.358491	0.382028	0.489974	0.389561
chr1	237000000	243100000	B3	0.367077	0.367073	0.36522	0.366014	0.360827	0.369476	0.365331	0.354276	0.363597	0.373955	0.377172	0.362187	0.376646	0.370521	0.362971	0.369066	0.378844	0.418549	0.35568	0.371038	0.352936	0.363185	0.358581	0.36963	0.357874	0.355584	0.364248	0.360967	0.361236	0.368942	0.357051	0.360408	0.369027	0.364354	0.36332	0.35924	0.362661	0.368499	0.363768	0.375395	0.366206	0.363538	0.364076	0.371768	0.379766	0.357211
chr1	244300000	244400000	B3	0.378521	0.406757	0.37827	0.381656	0.399559	0.360538	0.33615	0.371289	0.396112	0.405154	0.458168	0.364561	0.358603	0.386105	0.346764	0.34971	0.368708	0.457763	0.358339	0.361426	0.373983	0.328115	0.388573	0.426751	0.36922	0.386893	0.346426	0.344965	0.388995	0.348319	0.372918	0.352743	0.401342	0.386995	0.399639	0.381806	0.428218	0.393841	0.433985	0.42815	0.38695	0.353695	0.400476	0.368051	0.407487	0.371999
chr1	244400000	245400000	A2	0.357122	0.356107	0.351906	0.334864	0.336883	0.351365	0.358034	0.347094	0.343297	0.341509	0.345402	0.337427	0.33907	0.358412	0.33127	0.359536	0.341498	0.434193	0.343691	0.352599	0.376494	0.351083	0.356372	0.351747	0.348982	0.350663	0.336425	0.341407	0.353855	0.362781	0.344271	0.349915	0.329455	0.357756	0.313526	0.347137	0.330291	0.380579	0.356033	0.322493	0.350198	0.345931	0.352354	0.374418	0.367728	0.355235
chr1	245700000	247600000	A2	0.354695	0.351914	0.359232	0.358748	0.348429	0.341696	0.354614	0.370408	0.382885	0.36414	0.368798	0.354836	0.369651	0.367045	0.356375	0.351025	0.355149	0.412448	0.374996	0.357569	0.358265	0.358249	0.352973	0.36247	0.363284	0.369291	0.346884	0.356608	0.350629	0.371153	0.35115	0.347664	0.340178	0.357937	0.354817	0.356938	0.352613	0.358236	0.350039	0.359893	0.365956	0.356419	0.358321	0.372873	0.373016	0.350403
chr1	247600000	248600000	B3	0.365587	0.374004	0.35267	0.412372	0.373481	0.373405	0.411163	0.373876	0.348124	0.367278	0.377568	0.380875	0.340236	0.374655	0.352666	0.361201	0.376919	0.478411	0.347091	0.374251	0.365889	0.352559	0.361049	0.369277	0.365357	0.366565	0.374981	0.379925	0.352057	0.345831	0.352238	0.366054	0.361692	0.381835	0.359516	0.362497	0.351105	0.405898	0.387684	0.360751	0.375895	0.355593	0.386266	0.343825	0.349086	0.356033
chr1	2100000	2300000	A1	0.318604	0.3201	0.38018	0.337217	0.324012	0.333147	0.366043	0.303574	0.317315	0.347719	0.330068	0.32128	0.340382	0.330852	0.350453	0.308078	0.329261	0.356471	0.27987	0.34144	0.376773	0.346981	0.311218	0.336947	0.323646	0.354106	0.311639	0.324081	0.344048	0.307889	0.301725	0.344424	0.343317	0.331096	0.352856	0.337921	0.371918	0.304088	0.303375	0.338376	0.342877	0.346794	0.350417	0.396004	0.395114	0.302548
chr1	2300000	2400000	B1	0.354745	0.373509	0.359165	0.367279	0.386128	0.329962	0.33051	0.321073	0.360618	0.377213	0.345963	0.377879	0.345484	0.328855	0.383654	0.336388	0.346167	0.494774	0.334798	0.379748	0.401892	0.375691	0.347197	0.387956	0.386213	0.403287	0.4189	0.388279	0.362844	0.376309	0.391564	0.334441	0.393283	0.378395	0.382194	0.359864	0.3668	0.33088	0.382846	0.363237	0.354082	0.357146	0.384328	0.39911	0.432233	0.340068
chr1	2400000	2500000	A1	0.375668	0.394024	0.373175	0.33591	0.329049	0.422963	0.350814	0.375854	0.360618	0.42223	0.388975	0.347915	0.329449	0.392762	0.405788	0.343049	0.359048	0.309721	0.394957	0.351433	0.343282	0.31499	0.340001	0.369277	0.397027	0.360663	0.368168	0.408389	0.37592	0.329659	0.323761	0.354407	0.365882	0.381835	0.385366	0.399361	0.382155	0.349635	0.38561	0.334233	0.400397	0.386477	0.377869	0.374263	0.349746	0.343261
chr1	3500000	3800000	A1	0.336992	0.355116	0.366807	0.361615	0.398067	0.359264	0.360966	0.344406	0.360618	0.363759	0.327263	0.345695	0.371723	0.351045	0.351683	0.380796	0.325236	0.351277	0.371417	0.352544	0.400031	0.371316	0.32441	0.348202	0.361495	0.374871	0.384113	0.365075	0.331245	0.333806	0.337886	0.366054	0.370181	0.349729	0.355763	0.367665	0.365094	0.374194	0.41141	0.363237	0.340636	0.372674	0.363873	0.348898	0.371743	0.37945
chr1	3800000	3900000	B1	0.134099	0.167655	0.163025	0.139853	0.145498	0.118481	0.161307	0.144559	0.134877	0.150575	0.155216	0.178119	0.137027	0.130477	0.178915	0.154872	0.117536	0.151939	0.151705	0.161559	0.164664	0.127965	0.142117	0.156619	0.143671	0.142626	0.150746	0.157787	0.145465	0.194375	0.150862	0.149749	0.140228	0.178878	0.126869	0.159452	0.179135	0.13128	0.17	0.15883	0.180776	0.162182	0.174401	0.133554	0.138579	0.145287
chr1	6000000	6100000	A1	0.345234	0.361483	0.340061	0.295391	0.343598	0.354168	0.325998	0.34542	0.360618	0.336852	0.366534	0.299639	0.338195	0.339506	0.363364	0.34971	0.318796	0.479191	0.324336	0.346436	0.376773	0.349442	0.327409	0.331918	0.350681	0.347548	0.356572	0.326402	0.349769	0.363869	0.366138	0.36439	0.325587	0.364636	0.334618	0.343772	0.300264	0.352314	0.362114	0.365999	0.355576	0.346794	0.360105	0.364945	0.328299	0.333681
chr1	6100000	6200000	B1	0.397542	0.411709	0.370628	0.393419	0.36934	0.368182	0.430904	0.419982	0.34642	0.358585	0.377755	0.349579	0.387758	0.380779	0.381809	0.37469	0.333286	0.372055	0.381879	0.396403	0.332119	0.356004	0.354393	0.416693	0.370764	0.36886	0.33483	0.385185	0.37592	0.396524	0.294944	0.362727	0.398119	0.357756	0.358406	0.384732	0.324149	0.345616	0.362114	0.401908	0.358564	0.40028	0.363335	0.389792	0.354695	0.379982
chr1	12600000	13000000	B1	0.390647	0.435583	0.438131	0.455177	0.430617	0.4236	0.399319	0.415037	0.417763	0.421453	0.385702	0.437806	0.400878	0.432371	0.417316	0.401751	0.458067	0.496722	0.495004	0.412226	0.412358	0.405632	0.399367	0.436091	0.449938	0.405746	0.439193	0.457117	0.455189	0.429568	0.353425	0.423874	0.381598	0.380115	0.403207	0.415086	0.397936	0.411591	0.432257	0.42228	0.410855	0.447726	0.415817	0.407263	0.397589	0.41351
chr1	13100000	13200000	B1	0.337626	0.350165	0.40629	0.3712	0.363744	0.419141	0.366607	0.325638	0.423087	0.343062	0.345963	0.439471	0.360061	0.339506	0.365209	0.348045	0.436331	0.449972	0.460347	0.319788	0.373983	0.356004	0.316615	0.376461	0.373854	0.355745	0.349325	0.385185	0.333424	0.391859	0.30342	0.361063	0.391672	0.323356	0.385366	0.435932	0.348034	0.36705	0.344147	0.378429	0.31972	0.372674	0.371409	0.380475	0.458629	0.410316
chr1	13700000	14000000	B1	0.35094	0.362898	0.34558	0.33591	0.328302	0.338455	0.339158	0.439257	0.353519	0.332195	0.319159	0.339591	0.339167	0.319535	0.341845	0.325286	0.342947	0.374002	0.374032	0.343661	0.360958	0.335771	0.350795	0.348681	0.331113	0.32405	0.3271	0.345996	0.323073	0.398079	0.353707	0.322239	0.364271	0.319916	0.358406	0.336945	0.315619	0.342044	0.345068	0.362776	0.319222	0.35427	0.33373	0.33958	0.338198	0.356033
chr1	14000000	14100000	A1	0.3595	0.353702	0.368081	0.311076	0.35479	0.356716	0.309078	0.368245	0.386173	0.465694	0.336613	0.379543	0.376096	0.33418	0.370742	0.326396	0.349387	0.403221	0.38711	0.338109	0.368401	0.382254	0.309419	0.36784	0.370764	0.352466	0.387012	0.340324	0.353037	0.297004	0.362747	0.359399	0.361047	0.383555	0.363164	0.358401	0.370212	0.361691	0.341383	0.335614	0.392926	0.353695	0.332653	0.44104	0.397589	0.384771
chr1	17200000	17600000	A1	0.440102	0.400921	0.386549	0.39636	0.390885	0.40449	0.44162	0.410472	0.425571	0.40205	0.387105	0.408675	0.384843	0.410736	0.417777	0.374273	0.428683	0.405656	0.407381	0.423052	0.373983	0.39948	0.402065	0.460518	0.396255	0.420091	0.396071	0.421151	0.418415	0.401967	0.38436	0.377286	0.380792	0.348296	0.422237	0.396801	0.382581	0.408577	0.455407	0.397074	0.376866	0.424866	0.487676	0.457734	0.43512	0.445441
chr1	17600000	17700000	B1	0.343332	0.30772	0.298031	0.312383	0.348075	0.284099	0.301181	0.351507	0.292469	0.318225	0.323522	0.277999	0.332364	0.390099	0.339386	0.314739	0.307525	0.331148	0.334798	0.294804	0.318164	0.365848	0.350795	0.314675	0.316695	0.365581	0.327583	0.39756	0.349769	0.301669	0.294944	0.352743	0.296574	0.311316	0.33779	0.365715	0.295146	0.310786	0.312358	0.29418	0.325696	0.370949	0.287438	0.284191	0.316751	0.335278
chr1	20500000	20800000	B1	0.404834	0.421612	0.404592	0.413461	0.387621	0.406826	0.416239	0.387013	0.38712	0.388079	0.380248	0.403958	0.418856	0.380779	0.381194	0.379686	0.399836	0.398027	0.411523	0.421942	0.377704	0.425455	0.383776	0.41382	0.396512	0.410937	0.416001	0.44139	0.417325	0.412593	0.41134	0.375483	0.406178	0.394449	0.422369	0.379856	0.382155	0.40947	0.416938	0.410195	0.406373	0.394528	0.399938	0.408945	0.39044	0.395415
chr1	29600000	29900000	B1	0.387398	0.398268	0.396101	0.394291	0.387248	0.360113	0.363222	0.366724	0.36677	0.371521	0.385235	0.380653	0.368321	0.386549	0.352912	0.354151	0.374612	0.344784	0.392341	0.375861	0.364679	0.372957	0.379578	0.392745	0.344502	0.386347	0.407304	0.415092	0.406974	0.376828	0.436201	0.371601	0.351376	0.372089	0.413911	0.383269	0.341778	0.385804	0.402196	0.381191	0.369022	0.405456	0.400476	0.340615	0.358545	0.388497
chr1	38900000	39100000	A1	0.402298	0.408879	0.413932	0.368586	0.402917	0.397483	0.366043	0.416178	0.423087	0.39196	0.404871	0.387867	0.406709	0.380114	0.370742	0.37802	0.345362	0.398352	0.404112	0.404731	0.368401	0.415065	0.42815	0.403762	0.354544	0.402467	0.37614	0.43546	0.411877	0.353762	0.446654	0.397668	0.348958	0.385275	0.405189	0.387658	0.34121	0.379776	0.39183	0.382572	0.385456	0.427885	0.354454	0.408428	0.393464	0.391956
chr1	39100000	39200000	B1	0.389934	0.427979	0.394827	0.414332	0.380532	0.420415	0.368863	0.442807	0.40321	0.434648	0.377755	0.39619	0.424201	0.387436	0.385498	0.398004	0.40896	0.449972	0.379263	0.478016	0.373983	0.42983	0.383176	0.489974	0.403206	0.44755	0.350775	0.422311	0.415146	0.410519	0.41021	0.349415	0.388448	0.402475	0.40281	0.415452	0.443572	0.425992	0.406342	0.377048	0.419819	0.433061	0.343957	0.369604	0.428934	0.423089
chr1	42500000	42600000	A2	0.330968	0.410294	0.371902	0.333296	0.395082	0.416593	0.371119	0.369767	0.353519	0.360137	0.441337	0.397855	0.380469	0.355483	0.333853	0.353041	0.40735	0.455816	0.345261	0.388075	0.413055	0.362567	0.366986	0.438246	0.401662	0.380336	0.397158	0.399107	0.428221	0.362314	0.389869	0.399332	0.420684	0.356036	0.501134	0.419841	0.34974	0.384464	0.362114	0.374286	0.351094	0.388202	0.36818	0.33078	0.392639	0.336875
chr1	44900000	45000000	B1	0.343332	0.378461	0.328598	0.296698	0.364863	0.321044	0.34179	0.333247	0.342161	0.302701	0.344093	0.336262	0.376096	0.323529	0.355986	0.294756	0.363878	0.257127	0.389726	0.336443	0.357237	0.365848	0.352594	0.363529	0.330598	0.400008	0.368168	0.371263	0.364478	0.362314	0.367833	0.367718	0.344929	0.319916	0.394881	0.356938	0.334385	0.334899	0.315123	0.341139	0.33466	0.317463	0.389172	0.340098	0.296954	0.341664
chr1	46900000	47000000	B1	0.41371	0.415246	0.352797	0.34898	0.382771	0.380921	0.409471	0.342377	0.40321	0.361689	0.387105	0.369555	0.348399	0.364803	0.387343	0.383016	0.363878	0.346731	0.332182	0.433046	0.368401	0.410143	0.383176	0.364966	0.401662	0.370499	0.39136	0.349606	0.415146	0.390304	0.41699	0.351079	0.328811	0.374956	0.385366	0.396435	0.356564	0.379106	0.414635	0.417101	0.367528	0.365773	0.371409	0.451911	0.405837	0.35284
chr1	47000000	47100000	A1	0.354745	0.335309	0.351524	0.316304	0.352552	0.359264	0.357582	0.340855	0.300988	0.371003	0.439467	0.332933	0.402335	0.356814	0.363364	0.37802	0.359048	0.290241	0.337414	0.383079	0.340492	0.337958	0.331007	0.377898	0.376944	0.385254	0.30874	0.331043	0.349769	0.424514	0.372918	0.317802	0.370718	0.350876	0.307658	0.326218	0.35827	0.337578	0.351058	0.285894	0.377986	0.301935	0.331039	0.375816	0.38769	0.356033
chr1	47200000	47700000	B1	0.356837	0.390204	0.38744	0.40283	0.380085	0.375571	0.390295	0.381332	0.381914	0.391804	0.393837	0.376214	0.398545	0.358146	0.358569	0.400335	0.393825	0.361925	0.357815	0.397403	0.381239	0.371098	0.361949	0.367265	0.368911	0.378696	0.354833	0.368478	0.357614	0.378797	0.41699	0.367385	0.362336	0.418643	0.392026	0.38444	0.391026	0.346956	0.373448	0.354121	0.392329	0.366118	0.372055	0.383891	0.38637	0.375511
chr1	47700000	47900000	A2	0.323835	0.31055	0.340698	0.307155	0.321774	0.352894	0.385219	0.340094	0.343581	0.309687	0.346898	0.337927	0.389216	0.298233	0.326475	0.368861	0.31477	0.428544	0.449885	0.359761	0.38096	0.310068	0.3418	0.363529	0.370764	0.357384	0.344252	0.330269	0.33179	0.345209	0.339864	0.325289	0.307051	0.353456	0.33779	0.317441	0.291734	0.342267	0.34622	0.303158	0.363793	0.321776	0.318927	0.356404	0.32335	0.332085
chr1	53600000	53900000	A1	0.377887	0.382469	0.385487	0.336781	0.368221	0.34525	0.419999	0.349985	0.373869	0.381869	0.33412	0.387312	0.387758	0.389655	0.383654	0.352486	0.400373	0.351277	0.364442	0.380303	0.389798	0.386628	0.375381	0.383166	0.399602	0.409844	0.38218	0.430562	0.390629	0.406373	0.376873	0.376038	0.372867	0.385275	0.386952	0.389121	0.360545	0.376873	0.445041	0.360935	0.394421	0.395103	0.382175	0.412051	0.379991	0.377853
[truncated: 3,689 more rows]
[truncated: 52 more columns]

## Sheet: Table S3
Table S3 The P-values and fold change values of promoter profiles in cfDNA of between pCR and non-pCR patients
[truncated: 25,199 more rows]
[truncated: 61 more columns]

## Sheet: Table S4
Table S4 GO enrichment analysis of the differential promoter profiles in cfDNA of between pCR and non-pCR patients
[truncated: 6,459 more rows]

## Sheet: Table S5
Table S5 KEGG pathway analysis of the differential promoter profiles in cfDNA of between pCR and non-pCR patients
[truncated: 323 more rows]

[truncated: 8 more sheets: Table S6, Table S7, Table S8, Table S9, Table S10, Table S11, Table S12, Table S13]
